# Supplementary material for: Genome-wide identification and expression analysis of the MYB transcription factor in moso bamboo (Phyllostachys edulis)
Source: PeerJ. 2019 Jan 11;6:e6242. doi: 10.7717/peerj.6242 (PMC6331034; doi:10.7717/peerj.6242)
Supplement: Supplemental Information 2 [file peerj-07-6242-s002.xls]

## Sheet: Sheet1
Table S2. Gene, CDS and protein sequences of PeMYBs
Name	gene	CDS	protein
PeMYB1	ATGGGGTGCAAGACGTGCCAGAAGCCCAAGGTGCACTACCGGAAGGGCCTGTGGTCGCCGGAGGAGGACCAGAAGCTCCGCGACTACATCCTCCGCTACGGCCACGGCTGCTGGAACGCCCTCCCCGTCAAGGCCGGTAAGTGCCAAACCAAGCGCCGCATTCGCAATTCTCCAAAGATTCAAGGGGAATTGAGTAGAACTTTGTGTTCTTGCATTGCACCGGGCTCCAATTCTAGTAGCAGGAAAATTCTTTTCCAAATTCCCCTGCTTGCTTATTGGGGCTCTCCGCTCTCGTGTTTCTGAAATGCACCTTGGTTTGTGGGAAGGGAAAGGAAGGGATTTTTTTTTTCAAGTGTTGCTCAGCTTTCAGAGAACAATTAGTGGAGCTCTTTAATTTCG…	ATGGGGTGCAAGACGTGCCAGAAGCCCAAGGTGCACTACCGGAAGGGCCTGTGGTCGCCGGAGGAGGACCAGAAGCTCCGCGACTACATCCTCCGCTACGGCCACGGCTGCTGGAACGCCCTCCCCGTCAAGGCCGGGCTGCAGCGGAACGGCAAGAGCTGCAGGCTGAGATGGATCAACTACCTGAGGCCGGGGCTGAAGCACGGCACGTTCTCCCGGGAGGAAGAAGAGACCGTCATGAGCCTTCACGCCAAACTGGGCAACAAGTGGTCTCAGATAGCGCGGCACCTGCCCGGCCGGACGGACAACGAGGTGAAGAACTACTGGAACTCGTACCTCAAGAAGCGCGTCGAGGGCGCGCAACAACCGAACTCGGCAGACGCGCCACAATCCAAATCC…	MGCKTCQKPKVHYRKGLWSPEEDQKLRDYILRYGHGCWNALPVKAGLQRNGKSCRLRWINYLRPGLKHGTFSREEEETVMSLHAKLGNKWSQIARHLPGRTDNEVKNYWNSYLKKRVEGAQQPNSADAPQSKSTNSDVRGSPNPSENSLQERITRPVNSDSSEQVESSSADDSSCLTKPGAAAVRAHAPVLPKVMFADWLDMDYGTGLMMTPSLEAGGAFDASGRSPAQGSSVDSLHGLGDGGICWGFDETADQTHMQGGVGGFSDLLSMSEFLGIN*
PeMYB2	ATGGGGAGACCTCCTTGCTGCGACAATGGCGTTGGCGTCAAGAAGGGGCCGTGGACGCCGGAGGAGGACATCATCCTCGTCTCCTACATCCAGCAGCATGGCCCGGGGAACTGGCGGTCGGTGCCCGAGAACACCGGTTAGTTTCGCGTTCGCATGCTTGCGCGCGCTTCGATCGAATTTCGCAGCTGGTTTCAGTTTTTGTTTTTGGTAGTAGATCGATTGCTTTGCTTGGTTGTGTTTGGTTTTCATTGATGAGAGGTTAATTTGGCTGTGTTTGGTGTTGCAATTTAGGGCTGATGAGGTGCAGCAAGAGCTGCAGGCTGCGGTGGACGAACTACCTGAGGCCCGGGATCAAGCGAGGGAACTTCACCCCTCACGAGGAAGGGATCATCATCCACC…	ATGGGGAGACCTCCTTGCTGCGACAATGGCGTTGGCGTCAAGAAGGGGCCGTGGACGCCGGAGGAGGACATCATCCTCGTCTCCTACATCCAGCAGCATGGCCCGGGGAACTGGCGGTCGGTGCCCGAGAACACCGGGCTGATGAGGTGCAGCAAGAGCTGCAGGCTGCGGTGGACGAACTACCTGAGGCCCGGGATCAAGCGAGGGAACTTCACCCCTCACGAGGAAGGGATCATCATCCACCTCCAGGCATTGCTTGGCAACAAGTGGGCATCAATAGCCTCCTACCTCCCTCAGAGAACAGACAATGACATCAAGAACTACTGGAACACACACCTCAAGAAGAAGGTGAAGAGGCTGCAAGCACAGCCTGATCACTCCTTCCAGACCAGTACTGCC…	MGRPPCCDNGVGVKKGPWTPEEDIILVSYIQQHGPGNWRSVPENTGLMRCSKSCRLRWTNYLRPGIKRGNFTPHEEGIIIHLQALLGNKWASIASYLPQRTDNDIKNYWNTHLKKKVKRLQAQPDHSFQTSTAPNAVASPNYYNPSSTHQSLEAMPAMAYPSTTTCSTAASNEAATISKLFQTWMKPSPPPTTNYKAMAAMQEFQDDQEGAAVSITNCKDHLVINDDKSSSSETVAPVVGRGEVDHSAAAATFSLLENWLLDDMSGQAIDGLMEISAGCCADPIMF*
PeMYB3	ATGAAGGGCAGTGGCGGCGGGGCGGCGGCTGGGCCGTGCGGTGGCAACGGCATTAACGCTGCTGCGGCGGTGAAGCTGCGGAAGGGGCTGTGGTCGCCGGAGGAGGACGAGAAGCTGCTGGCGTACATGCTGCGGAGCGGGCACGGGTCGTGGAGTGACGTGGCGCGCAACGCCGGGCTGCAGCGGTGCGGCAAGAGCTGCCGCCTCCGGTGGATCAACTACCTCCGCCCCGACCTCAGGCGCGGCGCCTTCTCGCCGCAGGAGGAGGAGCTCATCGTCAGCCTCCACGCCATCCTCGGCAACAGGTACGTGTACGCCGTACGCGTGTGTACGTGCCGATCGATGCGCACGTGTCGGTGTACGTGCGTGCGTGCGCCCTCGTACGTGTGGTCGATCTCA…	ATGAAGGGCAGTGGCGGCGGGGCGGCGGCTGGGCCGTGCGGTGGCAACGGCATTAACGCTGCTGCGGCGGTGAAGCTGCGGAAGGGGCTGTGGTCGCCGGAGGAGGACGAGAAGCTGCTGGCGTACATGCTGCGGAGCGGGCACGGGTCGTGGAGTGACGTGGCGCGCAACGCCGGGCTGCAGCGGTGCGGCAAGAGCTGCCGCCTCCGGTGGATCAACTACCTCCGCCCCGACCTCAGGCGCGGCGCCTTCTCGCCGCAGGAGGAGGAGCTCATCGTCAGCCTCCACGCCATCCTCGGCAACAGGTGGTCTCAGATCGCTGCCCGGCTGCCAGGGCGCACCGACAACGAGATCAAGAACTTCTGGAACTCCACCATCAAGAAGCGGCTGAGGAGCTCG…	MKGSGGGAAAGPCGGNGINAAAAVKLRKGLWSPEEDEKLLAYMLRSGHGSWSDVARNAGLQRCGKSCRLRWINYLRPDLRRGAFSPQEEELIVSLHAILGNRWSQIAARLPGRTDNEIKNFWNSTIKKRLRSSAVSSPATTECASSPETKLAIDGGASCLDLAGLDNGAHHAMKSIWVDSSSSSSSSSSLQSQPSAMAAAAWSYGGLLPLPDQVCGVAAAAADTPAAFFHDHASFKVAALYGGGYYYGSTHHGMAMEGGGNFLGGESSVLYGVPPLLEPKAAEEDQTIMASSNNTNPKNNSNNTTTETTTPSSNNGSNITDNNSNNNKNMNISLVSNNVVYWEAGHQQHMSRNVMGEWDLEELMKDVSSLPFLDFQVE*
PeMYB4	ATGGGGAGGCCGCCGTGCTGCGACAAGGCCGGGGTGAAGAAGGGGCCGTGGACGCCGGAGGAGGACCTCACGCTCGTGTCCTACATCCAGGAGCACGGCCCCGGGAACTGGCGCGCCGTGCCCACCAACACCGGTGCGCGCCTGGTCCCCCGTTTCTCTCGCTTTGTGTTTGTCTTGTGCGATTAATTCTTTCTCTGATCAACTTCTTGTTGCTGCTGTTCTTGACCATGTGGATGAGTCCTGCAGGGCTGATGCGGTGCAGCAAGAGCTGCCGGCTGCGGTGGACCAACTACCTCCGGCCGGGGATCAAGCGCGGCAACTTCACCGACCAGGAGGAGAAGCTCATCGTCCACCTCCAGGCCCTCCTCGGCAACCGGTAATTAATTTCACTTGATTTTG…	ATGGGGAGGCCGCCGTGCTGCGACAAGGCCGGGGTGAAGAAGGGGCCGTGGACGCCGGAGGAGGACCTCACGCTCGTGTCCTACATCCAGGAGCACGGCCCCGGGAACTGGCGCGCCGTGCCCACCAACACCGGGCTGATGCGGTGCAGCAAGAGCTGCCGGCTGCGGTGGACCAACTACCTCCGGCCGGGGATCAAGCGCGGCAACTTCACCGACCAGGAGGAGAAGCTCATCGTCCACCTCCAGGCCCTCCTCGGCAACCGGTGGGCGGCGATCGCGTCCTACTTGCCGGAGCGGACGGACAACGACATCAAGAACTACTGGAACACGCACCTCAAGAAGAAGCTGAAGAATATGAGCGCCGGCGAGGACGGCGTCGGCGACGGTGCTGGCGAGGTG…	MGRPPCCDKAGVKKGPWTPEEDLTLVSYIQEHGPGNWRAVPTNTGLMRCSKSCRLRWTNYLRPGIKRGNFTDQEEKLIVHLQALLGNRWAAIASYLPERTDNDIKNYWNTHLKKKLKNMSAGEDGVGDGAGEVKSRAAAPKGQWERRLQTDIHTARQALREALSLDPSPPARPQPQPPLAPSQGTYASSAENIARLLEGWMRPGDGGGKASSGSRSSASVSGEGASASHSGTAPTPEGSTGTSKTEDGGAAAAAPAFSMLESWLLDDGMGHGEVGLMDVPLGDPSEFF*
PeMYB5	ATGGGGAGGCAGCCGTGCTGCGACAAGGTGGGGCTGAAGAAGGGGCCGTGGACGGCGGAGGAGGACCAGAAGCTCATCAGCTTCATCCTCAGCAATGGCCAATGCTGCTGGCGCGCCGTGCCAAAGCTCGCCGGTACGTGCGTGCGTCGTCATCATCCACCGGATTAATTCCCGGAACAATTTTTTGGTTCTGTTCCTAATTTTTTTTCTATATGTTTGCGCAAATTAAACAGGGCTGCTGCGGTGCGGGAAGAGCTGCCGGCTGCGGTGGACGAACTACCTGCGGCCGGACCTCAAGAGGGGGCTCCTCTCCGAGGCAGAGGAGAAGGTCGTCATCGACCTACATGCCCAATTGGGTAACAGGTAATACTAGTCTACTACACTATTACCAAAATTCTA…	ATGGGGAGGCAGCCGTGCTGCGACAAGGTGGGGCTGAAGAAGGGGCCGTGGACGGCGGAGGAGGACCAGAAGCTCATCAGCTTCATCCTCAGCAATGGCCAATGCTGCTGGCGCGCCGTGCCAAAGCTCGCCGGGCTGCTGCGGTGCGGGAAGAGCTGCCGGCTGCGGTGGACGAACTACCTGCGGCCGGACCTCAAGAGGGGGCTCCTCTCCGAGGCAGAGGAGAAGGTCGTCATCGACCTACATGCCCAATTGGGTAACAGATGGTCCAAGATCGCGTCCCACCTGCCAGGGCGTACGGACAACGAGATCAAGAACCACTGGAACACCCATGTCAAGAAGAAGCTCAAGAAGATGGGGATCGACCCACTCACCCACAAGCCCCTCCCACCCGCTCCC…	MGRQPCCDKVGLKKGPWTAEEDQKLISFILSNGQCCWRAVPKLAGLLRCGKSCRLRWTNYLRPDLKRGLLSEAEEKVVIDLHAQLGNRWSKIASHLPGRTDNEIKNHWNTHVKKKLKKMGIDPLTHKPLPPAPQKQHDRHTPLAGGSPEIQGPRPEQKPPEEENLEAAANMHDEESLLRKSPGFCTDEVPMIHPDEIMVPLCDQPQPPPPPPPTPTCAAAVSAPTTSSSSSASTSCDEDTLFPIMEWPDIMYLMGLDDMIAAAPSPWDEWLVEPPAPPVYEDTFNDAYQYQRSSAAFDQEAWSKLELF*
PeMYB6	ATGTATGGGGTTAAGAGCGAGAGCGACTGCGAGATGATCCATCAGGACCAGATGGATTCGCCGGTGGCCGACGACGGTAGCAGCGGGGGGTCGCCTCACAGGGGCGGCGGGCCGCCTCTGAAGAAAGGCCCCTGGACGGCGGCGGAGGACGCCATCCTGGTGGACTACGTGAAGAAGCACGGCGAGGGGAACTGGAACGCGGTGCAGAAGAACACCGGGCTGTTCCGGTGCGGCAAGAGCTGCCGCCTTCGGTGGGCGAACCACCTCAGGCCGAACCTGAAGAAGGGGGCCTTCACCGCCGAGGAGGAGAGGCTCATCATCCAGCTCCACTCCAAGATGGGGAACAAGTGGGCTCGGATGGCTGCTCATGTTAGTGCGATGCTATGTTGATTCCATGAT…	ATGTATGGGGTTAAGAGCGAGAGCGACTGCGAGATGATCCATCAGGACCAGATGGATTCGCCGGTGGCCGACGACGGTAGCAGCGGGGGGTCGCCTCACAGGGGCGGCGGGCCGCCTCTGAAGAAAGGCCCCTGGACGGCGGCGGAGGACGCCATCCTGGTGGACTACGTGAAGAAGCACGGCGAGGGGAACTGGAACGCGGTGCAGAAGAACACCGGGCTGTTCCGGTGCGGCAAGAGCTGCCGCCTTCGGTGGGCGAACCACCTCAGGCCGAACCTGAAGAAGGGGGCCTTCACCGCCGAGGAGGAGAGGCTCATCATCCAGCTCCACTCCAAGATGGGGAACAAGTGGGCTCGGATGGCTGCTCATTTGCCAGGGCGTACTGATAATGAAATAAAG…	MYGVKSESDCEMIHQDQMDSPVADDGSSGGSPHRGGGPPLKKGPWTAAEDAILVDYVKKHGEGNWNAVQKNTGLFRCGKSCRLRWANHLRPNLKKGAFTAEEERLIIQLHSKMGNKWARMAAHLPGRTDNEIKNYWNTRIKRCQRAGLPIYPASVCNQSSNEDQQGSSDFNCGENLSNDLLNGSGLYLPDFTCDNFIANSEALSYAPQLSAVSISNLLGQSFASKNCSFMDQVNQTGMLKQADSVLPGLSDTINGVLSSVDQFSNDSEKLMQALGFDYLHEANSSSKIIAPFGGALTGSHAFLNGNLSASRPTNGPLKMELPSLQDTESDPSSWLKYTVAPAMQAIELVDPYLQSPTATLSVKSQCVSPRNSGLLEELLHESQALRSGKNQQPSVRSSS…
PeMYB7	ATGGGGAGGAGGGCGTGTTGTGTAAAGGAAGGGGTGAAGAGAGGGGCATGGACGAGCAAGGAGGACGACATGTTGGCCTCCTACATTAAGGCCCACGGAGAAGGCAAATGGAGGGAAGTCCCTCAAAGAGCTGGTACTCACACTACTCGATCCCTAAGAAACTAATTAACCTAAAAAGCTTTACGAACCCTCCAATTGATCGAGTCTGGATGTTAATTTGCAGGTCTGCGACGGTGCGGCAAGAGCTGCCGGCTGCGGTGGCTGAACTACCTCCGGCCGAACATCAAGCGCGGCAACATCTCCGACGACGAGGAGGAGCTCATCATCAGGCTCCACAACCTCCTCGGCAACAGGTCTCAGCACTGCACATGAACATGCGTGCACGCATGCTGTTTTTCT…	ATGGGGAGGAGGGCGTGTTGTGTAAAGGAAGGGGTGAAGAGAGGGGCATGGACGAGCAAGGAGGACGACATGTTGGCCTCCTACATTAAGGCCCACGGAGAAGGCAAATGGAGGGAAGTCCCTCAAAGAGCTGGTCTGCGACGGTGCGGCAAGAGCTGCCGGCTGCGGTGGCTGAACTACCTCCGGCCGAACATCAAGCGCGGCAACATCTCCGACGACGAGGAGGAGCTCATCATCAGGCTCCACAACCTCCTCGGCAACAGGTGGTCTCTCATTGCAGGCAGGCTGCCTGGCCGAACAGACAATGAAATCAAGAACTACTGGAACAGCACGCTCGGCCGGAAGGCCGGCGCCGCCTCCGGCTGCGGCGGCACGAGGGTCAGCACGCCCGACGGCGCC…	MGRRACCVKEGVKRGAWTSKEDDMLASYIKAHGEGKWREVPQRAGLRRCGKSCRLRWLNYLRPNIKRGNISDDEEELIIRLHNLLGNRWSLIAGRLPGRTDNEIKNYWNSTLGRKAGAASGCGGTRVSTPDGASQTTDAPAVLSNSEPGQAAPRADPDAGASRTAPPPALWAPKAVRCTGGLFFHRETPPPLAEAQTGEVDGDDCSGSSSVTSSTFPAPEPCFSSGHDWMDDVRALASFLESDEDWVRCQMAEPRVQ*
PeMYB8	ATGGGGTGCAAGACGTGCCAGAAGCCCAAGGTGCACTACCGGAAGGGCCTGTGGTCGCCGGAGGAGGACCAGAAGCTCCGCGACTACATCCTCCGCTACGGCCACGGCTGCTGGAGCGCCATCCCCGTCAAGGCCGGTAAGAACCAAACCAAGCGATGCTGCACTCGCAATTCTCCAAAGAATTCAGGGGGAATTGAGCAGAGTTTTGTGTACTTGCATTGCACCGAACTCTAATTCTAGCAGCAAGAAAGTTCTTGTCCAGTTTTCCTCTACTGTCTCTGAAATGTATCTTGGTTTGCGCGAAGGGAAAAGATGGGGGTTTTTTTCAATTTTTGCTCAGTTTTCAGAGAACAATTGATGAAGCTCTTTAATTTCGCCTGCGTGTTTGGATTTAGCAAA…	ATGGGGTGCAAGACGTGCCAGAAGCCCAAGGTGCACTACCGGAAGGGCCTGTGGTCGCCGGAGGAGGACCAGAAGCTCCGCGACTACATCCTCCGCTACGGCCACGGCTGCTGGAGCGCCATCCCCGTCAAGGCCGGACTGCAGCGGAACGGCAAGAGCTGCAGGCTGAGATGGATCAACTACCTGAGGCCGGGGCTGAAGCACGGCATATTCTCCCGGGAAGAAGAGGAGACCGTCATGAGCCTTCACGCCACACTGGGCAACAAGTGGTCTCAGATAGCGCGGCACCTGCCGGGCCGGACCGACAACGAGGTGAAGAACTACTGGAACTCGTACCTCAAGAAGCGTGTCGAGGGCGCGAAAGAACCGAACGCGGCAGACGCGCAACAATCCAAATCC…	MGCKTCQKPKVHYRKGLWSPEEDQKLRDYILRYGHGCWSAIPVKAGLQRNGKSCRLRWINYLRPGLKHGIFSREEEETVMSLHATLGNKWSQIARHLPGRTDNEVKNYWNSYLKKRVEGAKEPNAADAQQSKSTDSDVRGSPKPSENGQERITSPANSDSSEPVESSSADGSSCLTDPGAAAVRLHAPVLPKVMFADWLDMDYGTSLMAPSLGAGGAFDASGRSPAQGSSVQVDGPCGAVMDSLHGLGDGGICWGFDETADQMLMQGGGGFCDLLSMSEFLGIN*
PeMYB9	ATGCTCAGCGGGTTCCACACGACAACGGAGCCGTTGCTCAAGCCGCCGGCGAGGAGGCCGAGGGAGAAGGAGTCGCCTTCGGCGGCGCCCGGGCGGGACCAGGAGAGGCGGTTGAAGTGGTTGGGGGATGGGGTGGAGGCAAGGAGGGGGAGGTCGGGGGAGTCGGACTGGAAGTCCAGGCGGAAGATCTCGATATTGGCTGACGCGGAGAATTGCATGTCGACAGCGCCGCTCATGGTGCCGACAGCGAGGTACGGCGCCTCCGGGGCCAGCGCCATCAGCTCCGCCCTCTGCGCGCTCTTGATAGGCGCCCAACGAGTTGCTGAGGTGAGTGGATGAGTATGTGGTTGAGAGTGGCGCTGAGATGGTCGTCCGGACGTTCGACCCAACACGTTTCCC…	ATGCTCAGCGGGTTCCACACGACAACGGAGCCGTTGCTCAAGCCGCCGGCGAGGAGGCCGAGGGAGAAGGAGTCGCCTTCGGCGGCGCCCGGGCGGGACCAGGAGAGGCGGTTGAAGTGGTTGGGGGATGGGGTGGAGGCAAGGAGGGGGAGGTCGGGGGAGTCGGACTGGAAGTCCAGGCGGAAGATCTCGATATTGGCTGACGCGGAGAATTGCATGTCGACAGCGCCGCTCATGGTGCCGACAGCGAGGTACGGCGCCTCCGGGGCCAGCGCCATCAGCTCCGCCCTCTGCGCGCTCTTGATAGGCGCCCAACGAGTTGCTGAGGATCAGATGGATTCGCCGGTAGCCGACGACGATAGCAGCGGGGGGTCGCCTCACAGGGGCGGCGGGCCGCCT…	MLSGFHTTTEPLLKPPARRPREKESPSAAPGRDQERRLKWLGDGVEARRGRSGESDWKSRRKISILADAENCMSTAPLMVPTARYGASGASAISSALCALLIGAQRVAEDQMDSPVADDDSSGGSPHRGGGPPLKKGPWTSAEDAILVDYVKKHGEGNWNAVQKNTGLFRCGKSCRLRWANHLRPNLKKGAFTAEEERLIIQLHFKMRNKWARMAAHLPGRTDNEIKNYWNTRIKRCQRAGLPIYPASVCNQSSNDDQQGSSDFNCGENLSNDLLNGNGLYLPDFTCDNFIANSEALSYAPQLSAVSISNLLGQSYASKNCSFMDQVNQAGMLKQSDSALPGLNDTINGVLSSVDQFSNDSEKLKRALGFDYLHEANSSSNIIAPFGGALTGSHAFLNG…
PeMYB10	ATGGGGAAAGGCAGGGCACCGTGCTGCGCCAAGGTGGGGCTGAACAAGGGCTCGTGGACGCCGGAGGAGGACATGCGCCTCATCGCCTACATTCAGAAGTACGGCCACGCCAACTGGCGCGCCCTGCCCAAGCAAGCAGGTATGGCCGGCGCTCAAACGCGAGATCTGCGTGTGATCCTTGCTACATGAGTGGGAGATTCAGCTGATTCTGAATTGGTGTTTGTTTTTTGATAGGTTTGCTCCGGTGCGGGAAGAGCTGCCGGTTACGGTGGATAAACTACCTCCGGCCAGACCTCAAACGCGGCAACTTCACCGCCGAGGAGGAGGCGACCGTCATAAAGCTGCACGGCTTGCTCGGCAACAAGTACGCTACAGTACACTCATGAAATTCACTTGTCG…	ATGGGGAAAGGCAGGGCACCGTGCTGCGCCAAGGTGGGGCTGAACAAGGGCTCGTGGACGCCGGAGGAGGACATGCGCCTCATCGCCTACATTCAGAAGTACGGCCACGCCAACTGGCGCGCCCTGCCCAAGCAAGCAGGTTTGCTCCGGTGCGGGAAGAGCTGCCGGTTACGGTGGATAAACTACCTCCGGCCAGACCTCAAACGCGGCAACTTCACCGCCGAGGAGGAGGCGACCGTCATAAAGCTGCACGGCTTGCTCGGCAACAAGTGGTCGAAGATTGCGTCGTGCCTGCCGGGCAGGACGGACAACGAGATCAAGAACGTCTGGAACACGCACCTGAAGAAGAGGGTGGCGCCGAGCGCCGGGGAGCAGAAGAAGGACGGGGCCAAGAGCAAG…	MGKGRAPCCAKVGLNKGSWTPEEDMRLIAYIQKYGHANWRALPKQAGLLRCGKSCRLRWINYLRPDLKRGNFTAEEEATVIKLHGLLGNKWSKIASCLPGRTDNEIKNVWNTHLKKRVAPSAGEQKKDGAKSKKKTTCVDVTVPSPSPSSSTTTTNCSSGDSGEQSNTSKEELDRIEIPMLDPGFDFDMLVDPMPETYCPAVSLPTSPCSSTSPPCVRGVDELLDLPEIDIEPELWSIIDGDTGGDSCTETTPAPLSNAAPSHGNATEASAATTSQEEGKEWWLQDLEWELGLWGPMEDYQYHPGPQSQACRVDPLSAIVEDPVSCYFQAGPTFQGPESSAALLTSTQPDGFVRSLSPVRSLG*
PeMYB11	ATGGGGCGATCACCGTGCTGCGAGAAGGAGGGGCTGAAGAAGGGGCCGTGGACGCCGGAGGAGGACCAGAGGCTGCTGTCCTACATTGAACAGCACGGCCACGGGTGCTGGCGCTCGCTGCCCGCCAAGGCCGGTGAGCGCCGCTAGCTAGCTCCGTCAATCGTTCTCGCATGGCCTTCCTCGTTCCCGGCTAGTCCTGCGTTCCGCGTGGTTAAGTTGTTTCGGTCGCTTCTGACACGCGGATGGGCTGTGATCTCTTTGCAGGGCTGCAGCGGTGCGGCAAGAGCTGCCGGCTCCGGTGGACGAACTACCTCCGGCCGGACATCAAGAGGGGCAAATTCAGCCTGCAGGAGGAGCAGACCATCATCCAGCTCCACGCGCTTCTCGGAAACAGGTGAT…	ATGGGGCGATCACCGTGCTGCGAGAAGGAGGGGCTGAAGAAGGGGCCGTGGACGCCGGAGGAGGACCAGAGGCTGCTGTCCTACATTGAACAGCACGGCCACGGGTGCTGGCGCTCGCTGCCCGCCAAGGCCGGGCTGCAGCGGTGCGGCAAGAGCTGCCGGCTCCGGTGGACGAACTACCTCCGGCCGGACATCAAGAGGGGCAAATTCAGCCTGCAGGAGGAGCAGACCATCATCCAGCTCCACGCGCTTCTCGGAAACAGGTGGTCGGCGATCGCGACGCACCTGCCGAAGCGCACGGACAACGAGATAAAAAACTACTGGAACACGCACCTCAAGAAGCGGCTGGCTAAGATGGGCATCGACCCGGTCACGCACAAGCCGCGCTCGGACGTGACC…	MGRSPCCEKEGLKKGPWTPEEDQRLLSYIEQHGHGCWRSLPAKAGLQRCGKSCRLRWTNYLRPDIKRGKFSLQEEQTIIQLHALLGNRWSAIATHLPKRTDNEIKNYWNTHLKKRLAKMGIDPVTHKPRSDVTGAGGSAAGAAGAQHAKVAAHLSHTAQWESARLEAEARLAREAKLRALAASASFSASVPHLPPPAAPRLDSPTSTLSFSESAALASVLETHSASAVARAAMQPMQGYEEACKEQHWGDVDAADAGFTGVGFTGLLLDGSLSQNPRPAAMDDAEADVGLQETEEEKSYWNSILNLVNSSSASLSTSVVVTAPEAYSPAPEF*
PeMYB12	ATGGGAGCGGAGGCGGAGTGCGATAGGATAAAGGGGCCGTGGAGTCCCGAGGAGGACGAGGCGCTGCGGCGGCTAGTGGAGCGGCACGGGGCGCGGAACTGGACGGCCATCGGGAGGGGGATCCCCGGGAGGTCGGGGAAGTCCTGCCGGCTGCGGTGGTGCAACCAGCTCTCGCCGCAGGTGGAGCGCCGCCCGTTCACGGCAGAGGAGGACGCCGACATCCTGCGGGCGCACGCGCGGCTCGGCAACCGCTGGGCCGCCATCGCGCGGCTGCTCCCCGGGCGCACCGACAACGCCGTCAAGAACCACTGGAACTCGTCGCTGAAGCGCAGGCTCGCAACCGCAACCGCCANNNNNNNNNNNNNNNNNNNNNNNNNNNNNNNNNNNNNNNNNNNNNNN…	ATGGGAGCGGAGGCGGAGTGCGATAGGATAAAGGGGCCGTGGAGTCCCGAGGAGGACGAGGCGCTGCGGCGGCTAGTGGAGCGGCACGGGGCGCGGAACTGGACGGCCATCGGGAGGGGGATCCCCGGGAGGTCGGGGAAGTCCTGCCGGCTGCGGTGGTGCAACCAGCTCTCGCCGCAGGTGGAGCGCCGCCCGTTCACGGCAGAGGAGGACGCCGACATCCTGCGGGCGCACGCGCGGCTCGGCAACCGCTGGGCCGCCATCGCGCGGCTGCTCCCCGGGCGCACCGACAACGCCGTCTTCCGGCCGGTCCCCAGGGCCGGCGGGTTCGACGCCGTCAGCGCGGACGTGAGACCGCCCCCGCCGCGGCGAGACGAGGACCCGCTCACCTCCCTCTCC…	MGAEAECDRIKGPWSPEEDEALRRLVERHGARNWTAIGRGIPGRSGKSCRLRWCNQLSPQVERRPFTAEEDADILRAHARLGNRWAAIARLLPGRTDNAVFRPVPRAGGFDAVSADVRPPPPRRDEDPLTSLSLSLPGLDQGFHHDSARSHFQELSPSSRSPSPPSPPPPPSSYPFSAELVAAMQEMIRTEVRKYMSGVGLRAGCGPGAVGEAWAPSWSQASCAPPPRGSAS*
PeMYB13	ATGGGGAGGCCTCCGTGCTGCGACAAGGTAGGGATCAAGAAGGGGCCATGGACGCCGGAGGAGGACATCATCTTGGTGTCCTACATCCAGGAGCACGGCCCCGGCAACTGGAGGTCGGTGCCCATCAGCACCGGCCTCATGCGCTGCAGCAAGAGCTGCCGCCTGCGCTGGACCAACTACCTCCGGCCGGGGATCAAGCGCGGCAACTTCACGCCGCACGAGGAGGGCATCATCGTCCACCTCCAGTCCTTGCTAGGCAACAGGTACTGACTACGTACTCCGATTCTCCATGCCTGTGAATTGCTGAGATCAGTTTGGCCATAGCCGCCGTGCATGGTGATTAATCAGCAGTTTCCATCTCTTTCGGTGCATGTGAATGCGTGTGCAGGTGGGCGGCGA…	ATGGGGAGGCCTCCGTGCTGCGACAAGGTAGGGATCAAGAAGGGGCCATGGACGCCGGAGGAGGACATCATCTTGGTGTCCTACATCCAGGAGCACGGCCCCGGCAACTGGAGGTCGGTGCCCATCAGCACCGGCCTCATGCGCTGCAGCAAGAGCTGCCGCCTGCGCTGGACCAACTACCTCCGGCCGGGGATCAAGCGCGGCAACTTCACGCCGCACGAGGAGGGCATCATCGTCCACCTCCAGTCCTTGCTAGGCAACAGGTGGGCGGCGATCGCGTCTTACCTCCCACAGAGGACGGACAACGACATCAAGAACTACTGGAACACGCACCTCAAGAAGAAGCTCAAGAAGCACCAAGCCATGGGCGCTATCTTCGCATCCTCCTCCTCAGCTGAA…	MGRPPCCDKVGIKKGPWTPEEDIILVSYIQEHGPGNWRSVPISTGLMRCSKSCRLRWTNYLRPGIKRGNFTPHEEGIIVHLQSLLGNRWAAIASYLPQRTDNDIKNYWNTHLKKKLKKHQAMGAIFASSSSAESINPTAAGHVLDHHHHMIATSNSMVDSYGRGAACSNPEVAQMITRRWPFDADCSSTTSSYASSMDNISKLLNGFMKSSPPQNGAADVKPGIIEVNPLLSFDRMPGTGAELTFTAVQQQQQQPASLLEQCSYDDIETKQQQLAPLSSIEKWLFDEAAEQVADLMDLSDGCCSVPMLF*
PeMYB14	ATGGGGCGGCAGCCGTGCTGTGACAAGTTGGGGGTGAAGCGGGGGCCATGGACGGCGGAGGAGGACAAGAAGCTCATCAGCTTCATCCTCACCAACGGCCATTGCTGCTGGCGCGCCGTGCCCAAGCTCGCCGGCCTGCTGCGCTGCGGGAAGAGCTGCCGCCTCCGGTGGACCAACTACCTCCGCCCCGACCTCAAGCGGGGGTTGCTCACCGACGCCGAGGAGCAGGTCGTCATCGACCTCCACGCCAAGCTCGGCAACAGGTGCGCCATATATGCTGCAGGCCCCATTATCCGTCGATCATGTTCACCGTATACATACAAATGCACGCATGTTGGACACGTATCACATACTCATATATAGGCAGACAGACAGTGACGGAGTTTGAGCTCAAAATCA…	ATGGGGCGGCAGCCGTGCTGTGACAAGTTGGGGGTGAAGCGGGGGCCATGGACGGCGGAGGAGGACAAGAAGCTCATCAGCTTCATCCTCACCAACGGCCATTGCTGCTGGCGCGCCGTGCCCAAGCTCGCCGGCCTGCTGCGCTGCGGGAAGAGCTGCCGCCTCCGGTGGACCAACTACCTCCGCCCCGACCTCAAGCGGGGGTTGCTCACCGACGCCGAGGAGCAGGTCGTCATCGACCTCCACGCCAAGCTCGGCAACAGATGGTCCAAGATTGCCGCCAAGTTACCGGGCAGGACGGACAACGAGATCAAGAACCACTGGAACACGCACATCAAGAAGAAGCTCATCAAGACGGGCATCGACCCGGTCACGCACGAGCCTCTCGACCGGAAGCAG…	MGRQPCCDKLGVKRGPWTAEEDKKLISFILTNGHCCWRAVPKLAGLLRCGKSCRLRWTNYLRPDLKRGLLTDAEEQVVIDLHAKLGNRWSKIAAKLPGRTDNEIKNHWNTHIKKKLIKTGIDPVTHEPLDRKQQQASPATTSQSTVTTESKSDEATRQQRSQQDDVRDVSAGDSSRPESSTNTASTGGSSSSQHDQDQLVKWLLEEDLPTGDEPWLNFTAGNEVDEFSSIAAAAPALPPWDVGATDWLLDYQDFGIWDSSLLVDASMVNSSNRSNF*
PeMYB15	ATGGTGAGGCCGCCGTGCTGCGACAAGGAGGGCGTGAAGAAGGGCCCGTGGACGCCGGAGGAGGACCTCGTCCTCGTCTCCTACATCCAGGAGCAGGGCCCCGGCAACTGGCGCGCCGTCCCAACCAGGACTGGTACGCATGCACCACAGCGCCTAGTCTAGACTAGATCCTGCAACTGCAGACACGTTCCATGTGATGTGACCTAATTGTTGGTTCTGTGTGCATGGCTTCTGGATTCTGAGATGTAGGACGTGTTTGTGGATTAATTTTGCAGGTCTGATGAGGTGCAGCAAGAGCTGCCGGCTCCGGTGGACCAACTACCTCCGGCCGGGGATCAAGCGCGGCAACTTCACCGACCAGGAGGAGAAGCTCATCGTCCACCTCCAGGCCCTCCTCGG…	ATGGTGAGGCCGCCGTGCTGCGACAAGGAGGGCGTGAAGAAGGGCCCGTGGACGCCGGAGGAGGACCTCGTCCTCGTCTCCTACATCCAGGAGCAGGGCCCCGGCAACTGGCGCGCCGTCCCAACCAGGACTGGTCTGATGAGGTGCAGCAAGAGCTGCCGGCTCCGGTGGACCAACTACCTCCGGCCGGGGATCAAGCGCGGCAACTTCACCGACCAGGAGGAGAAGCTCATCGTCCACCTCCAGGCCCTCCTCGGCAACAGGTGGGCGGCGATGGCGTCGTACCTGCCGGAGCGGACGGACAACGACATCAAGAACTACTGGAACACGCACCTCAAGCGGAAGCTGCAGAGTGGCAGCGCCGCGGCGTCCGTACCGGCCGCGCAGAGGCCGGCGTCG…	MVRPPCCDKEGVKKGPWTPEEDLVLVSYIQEQGPGNWRAVPTRTGLMRCSKSCRLRWTNYLRPGIKRGNFTDQEEKLIVHLQALLGNRWAAMASYLPERTDNDIKNYWNTHLKRKLQSGSAAASVPAAQRPASSSKGRWERRLQTDINMARHALREALTSLEDVKPKPDAGGAGAADTDSPASSSSGASQSSPSSAGYVLTTENISRMLDGWARKGCTGSGPTTPGATESASGSSEASDVSYGAAARALGSVFEYETKPAVGAPELTHLSAIESWLFADDSNDHHSQGGSLLDAAMDYSF*
PeMYB16	ATGGGGAGGTCGCCGTGCTGCGAGAAGGCGCACACGAACAAGGGGGCGTGGACCAAGGAGGAGGACCGGCGCCTGATCGCCTACATCAAGGCGCACGGCGAGGGGTGCTGGCGCTCGCTGCCCAAGGCCGCGGGCCTCCTCCGCTGCGGCAAGAGCTGCCGCCTCCGCTGGATGAACTACCTCCGCCCGGACCTGAAGCGCGGCAACTTCACCGGCGACGACGACGAGATCATTATCAAGCTCCACGCCCTGCTCGGCAACAAGTAAGCCACCGATTCAATGCGCCCTCTCCTATCAACTCCCTCTCTTCCTCTCCTTTTGTTTCTTGAAGTGGCAGCACTAGTAATTAATTGTTGATTGATTGGGTGGTCGCGTCGTGCAGGTGGTCATTGATAGCGG…	ATGGGGAGGTCGCCGTGCTGCGAGAAGGCGCACACGAACAAGGGGGCGTGGACCAAGGAGGAGGACCGGCGCCTGATCGCCTACATCAAGGCGCACGGCGAGGGGTGCTGGCGCTCGCTGCCCAAGGCCGCGGGCCTCCTCCGCTGCGGCAAGAGCTGCCGCCTCCGCTGGATGAACTACCTCCGCCCGGACCTGAAGCGCGGCAACTTCACCGGCGACGACGACGAGATCATTATCAAGCTCCACGCCCTGCTCGGCAACAAGTGGTCATTGATAGCGGGGCAGCTGCCCGGCCGGACGGACAACGAGATCAAGAACTACTGGAACACTCACATCAAGCGCAAGCTCCTCAACCGCGGCATCGACCCGCAGACGCACCGCCCAATCAGCGCTGGGAGC…	MGRSPCCEKAHTNKGAWTKEEDRRLIAYIKAHGEGCWRSLPKAAGLLRCGKSCRLRWMNYLRPDLKRGNFTGDDDEIIIKLHALLGNKWSLIAGQLPGRTDNEIKNYWNTHIKRKLLNRGIDPQTHRPISAGSSAGAAGSGLTTASTAGFPSPAPASRLSNPVLTVPSNVNFSARPAPSEDGHSSSGGSTDNATRCPDLNLDLDLDLSMGLPCSPPKTPTAASTPTSQRQQTTICLCYHLGVRSGEACSCKTASPAGPRAFQFLRPLEEGQYI*
PeMYB17	ATGGCGAAGCGGCCTTGCGGCACCAAGAAGAAGCTGAGGAGAGGCCTGTGGTCGCCCGAGGAGGATGAGAAGCTGATGAACCACATTGCCAAGTATGGACATGGCTGCTGGAGCTCTGTCCCCAAGCTAGCAGGTACTGTACCAGCATGCTATTCCTAACTAGATCACTAGATGGTCCTTCTCCAACAATGTACGTACGTTAACGTACTAACATTGCAACCGCTTGAGTCAGTCAAGATTTGATTTAGGGGCAGTACTACTCTAGCTAGGATTTGTGCCTTTTTGTTCGAAACTCGAAGGACCCTCTAGGATTGTGCTTAAGAAATGATTTGAAGTGCTAATTTGATGGAATTAGTTGCCTTGTTGCGTTAGGCCTCGAGAGGTGTGGAAAGAGCTGCA…	ATGGCGAAGCGGCCTTGCGGCACCAAGAAGAAGCTGAGGAGAGGCCTGTGGTCGCCCGAGGAGGATGAGAAGCTGATGAACCACATTGCCAAGTATGGACATGGCTGCTGGAGCTCTGTCCCCAAGCTAGCAGGCCTCGAGAGGTGTGGAAAGAGCTGCAGGCTGAGATGGCTAAACTACCTCAGGCCGGACCTCAAGAGGGGCGCATTCTCTCAGGAGGAGGAAGACCTCATCATCCATCTCCATTCCATGCTAGGCAACAAGTGGTCTCAGATTGCGGTGCAGCTGCCGGGACGGACGGACAACGAGGTCAAGAACTTCTGGAACTCGTACATCAAGAAGAAGCTCCGCCAGCGCGGCATCGACCCGGCCACCCACAAGCCGCTCGGCCGCCACAGC…	MAKRPCGTKKKLRRGLWSPEEDEKLMNHIAKYGHGCWSSVPKLAGLERCGKSCRLRWLNYLRPDLKRGAFSQEEEDLIIHLHSMLGNKWSQIAVQLPGRTDNEVKNFWNSYIKKKLRQRGIDPATHKPLGRHSRRPHGGVQRGRAHPIISGPAESYMYSRSRTDGAGASASAYAAVGGACSDGSLSLSGYNQTADFTGYLDADALHCGPSSTVHPAVIPSVSSSSTLNSMAGLSPDAATTTTTTDEQCNNHINSSGGFDSTQSSTTATNHLPWRELRPSSACTDDHYGAALDELKWSDYVFDGYQLQYQGIQGQCIYGDSKDTVQFDVHGLSSWCLN*
PeMYB18	ATGGTGAGGCCGCCGTGCTGCGACAAGGAGGGCGTGAAGAAGGGGCCGTGGACGCCGGAGGAGGACCTCACCCTCGTCTCCTACATCCAGGAGCACGGCCCCGGCAACTGGCGCACCGTCCCAACCAGGACCGGTATGCATGCATCACAGCTCCGAGTCTAGATATCGTGCAATTGCAGGCACGATCGATGTGGCCTAATTATTGGTTCTGTGTGCGTGGATTCTGATATGTAGGACGTGTTTGTGGATTGATTTTGCAGGTCTGATGCGGTGCAGCAAGAGCTGCCGGCTCCGGTGGACCAACTACCTCCGGCCGGGGATCAAGCGCGGCAACTTCACCGACCAGGAGGAGAAGCTCATCGTCCACCTCCAGGCCCTCCTCGGCAACAGGTAATTAAG…	ATGGTGAGGCCGCCGTGCTGCGACAAGGAGGGCGTGAAGAAGGGGCCGTGGACGCCGGAGGAGGACCTCACCCTCGTCTCCTACATCCAGGAGCACGGCCCCGGCAACTGGCGCACCGTCCCAACCAGGACCGGTCTGATGCGGTGCAGCAAGAGCTGCCGGCTCCGGTGGACCAACTACCTCCGGCCGGGGATCAAGCGCGGCAACTTCACCGACCAGGAGGAGAAGCTCATCGTCCACCTCCAGGCCCTCCTCGGCAACAGGTGGGCCGCGATAGCGTCGTACCTGCCGGAGCGGACGGACAACGACATCAAGAACTACTGGAACACGCACCTCAAGCGAAGGCTGCAGAGTGGCGGCAACGGCGGCGCCGCGGGGTCCAAGCCGGTCGCGCAGAGG…	MVRPPCCDKEGVKKGPWTPEEDLTLVSYIQEHGPGNWRTVPTRTGLMRCSKSCRLRWTNYLRPGIKRGNFTDQEEKLIVHLQALLGNRWAAIASYLPERTDNDIKNYWNTHLKRRLQSGGNGGAAGSKPVAQRPASSSKGQWERRLQTDINMARRALREALTSLEDVKPKPDAGGAGAADADSPASSSSGASQSSPSAAGYVLTTENISRMLDGWAMKGCAGRGTGSGPATPGAAESASGSSEASDVSYGGTAAQALLTVFEYDTKPAVVAPEQMQLSAIESWLFADDSNDHHGQGGSLLDVAMDYAF*
PeMYB19	ATGGGGAGGCCGCCGTGCTGCGACAAGGTGGGCGTGAAGAAGGGGCCGTGGACGCCGGAGGAGGACCTCATGCTCGTCTCCTACATCCAGGAGCACGGCCCGGGCAACTGGCGCGCCGTGCCGACCAACACCGGTACGTAGTGCGGATGCGTTTGTGTGCATGTATGTACGTGAGTTGTTGGTCGAATTGCCCTTCAAGATCCAACCTTTGATCGCCTCTGCAGGGCTGATGCGATGCAGCAAGAGCTGCCGCCTGCGGTGGACCAACTACCTCCGGCCGGGGATCAAGCGCGGCAACTTCACCGACCAGGAGGAGAAGCTCATCGTCCACCTCCAGGCGCTCCTCGGCAACCGGTGCGTACGGTGACGCTTTTACTTCGTCTTTAATTTGCTTCTTCT…	ATGGGGAGGCCGCCGTGCTGCGACAAGGTGGGCGTGAAGAAGGGGCCGTGGACGCCGGAGGAGGACCTCATGCTCGTCTCCTACATCCAGGAGCACGGCCCGGGCAACTGGCGCGCCGTGCCGACCAACACCGGGCTGATGCGATGCAGCAAGAGCTGCCGCCTGCGGTGGACCAACTACCTCCGGCCGGGGATCAAGCGCGGCAACTTCACCGACCAGGAGGAGAAGCTCATCGTCCACCTCCAGGCGCTCCTCGGCAACCGATGGGCGGCGATAGCGTCGTACTTGCCGGAGAGGACGGACAACGACATCAAGAACTACTGGAACACGCATCTCAAGAAGAAGCTCAAGAAGATGCAGGCCGGCGACGGTGGGGGAGGGGATGACGGTGTCTGGGAG…	MGRPPCCDKVGVKKGPWTPEEDLMLVSYIQEHGPGNWRAVPTNTGLMRCSKSCRLRWTNYLRPGIKRGNFTDQEEKLIVHLQALLGNRWAAIASYLPERTDNDIKNYWNTHLKKKLKKMQAGDGGGGDDGVWEGGGGGGSGGVGGGEKAAVPKGQWERRLQTDIHTARQALRDALSLEPTPPEKAPATLPTPPAYASSAENIARLLEGWMRPGCGGGGKGPEVSGSTSTTATTQQQPQCSWEGTASASASHSGGAARRLDRDEQDGRRQRRACVLDAGELASGRRHGARGDGVHGRRGAIGGPQ*
PeMYB20	ATGGGGCGCGCGCCGTGCTGCGACAAGATCGGGCTGAAGAAGGGGCCGTGGACACCGGAGGAGGACGAGAAGCTCGTCGCCTACATCAAGAAGCACGGCCAGGGAAACTGGCGCACCCTCCCCAAGAATGCCGGTGAGCACCCCATGGTCGATAGCGAGTCCTACTTGCATGGATCACGCGCATGAGCGAAGGTGATACTAACTGTGTGTACCTGTGTGCAGGCCTCGCGCGGTGCGGGAAGAGCTGCCGGCTGAGGTGGACGAACTACCTCCGGTCGGACATCAAGCGCGGCCGTTTCTCGTTCGAGGAGGAGGAGGCCATCATCCAGCTCCACAGCATCCTAGGCAACAAGTAAGAACTACTAGCTAACATCAAGATCACTAATTGTACTAGCCTAG…	ATGGGGCGCGCGCCGTGCTGCGACAAGATCGGGCTGAAGAAGGGGCCGTGGACACCGGAGGAGGACGAGAAGCTCGTCGCCTACATCAAGAAGCACGGCCAGGGAAACTGGCGCACCCTCCCCAAGAATGCCGGCCTCGCGCGGTGCGGGAAGAGCTGCCGGCTGAGGTGGACGAACTACCTCCGGTCGGACATCAAGCGCGGCCGTTTCTCGTTCGAGGAGGAGGAGGCCATCATCCAGCTCCACAGCATCCTAGGCAACAAGTGGTCAGCGATTGCGGCGCGGCTGCCCGGCCGGACAGACAACGAGATCAAGAACTACTGGAACACGCACATCCGCAAGCGCCTGCTCCGCATGGGCATCGACCCCGTCACCCACGCGCCGCACCTCGACCTCTCC…	MGRAPCCDKIGLKKGPWTPEEDEKLVAYIKKHGQGNWRTLPKNAGLARCGKSCRLRWTNYLRSDIKRGRFSFEEEEAIIQLHSILGNKWSAIAARLPGRTDNEIKNYWNTHIRKRLLRMGIDPVTHAPHLDLSSLLKSAAYYPTQADLDTLRALQTLSNCPDLLRLASTLLSASAPTSSQHAQQAAASTSGLVHANPAQQLAQQPQDHMAACHNVQPHSYDNQLDYVPALMQMVPDASNLQWSSTVSSSNNNNCNNVGSGVSTPSSSPAGQVNSASTTATTYDANASNDVIAADAAGLFNMHLSELLDVSDYM*
PeMYB21	ATGGCTCACGAGATGAGTGGTGGTTTCTTCGGCCATCCTCCGCCACCGGCGCCGTTCCAAGAACAGCTGGTCGTGGAGGATGAGGGGTACCACGGCCATGTGGACGAGGCGGAGGAGGGTGGCCACGGCGGCGGCGGCGTGCAGGGGAAGCTCTGCGCGAGGGGCCACTGGCGGCCTGCTGAGGACGCAAGGCTCAAGGAGCTCGTCGCGCAGTACGGCCCCCAGAACTGGAACCTCATCGCCGAGAAGCTCGACGGCAGATCAGGTAAAAGAGGACAACGAACGCCTGGATGCTTTGCTCCCCTGATGCAATGCCGAGAAAAGTCGTTGCGTTTTGGATCCAATGCGCAAAGAAAGAAAGAAAGATTGGAGCTTTTGCTGCGTCTTCTTCGGTTTGCG…	ATGGCTCACGAGATGAGTGGTGGTTTCTTCGGCCATCCTCCGCCACCGGCGCCGTTCCAAGAACAGCTGGTCGTGGAGGATGAGGGGTACCACGGCCATGTGGACGAGGCGGAGGAGGGTGGCCACGGCGGCGGCGGCGTGCAGGGGAAGCTCTGCGCGAGGGGCCACTGGCGGCCTGCTGAGGACGCAAGGCTCAAGGAGCTCGTCGCGCAGTACGGCCCCCAGAACTGGAACCTCATCGCCGAGAAGCTCGACGGCAGATCAGGGAAGAGTTGCCGGCTGCGGTGGTTCAACCAGCTGGACCCGCGGATCAACCGGCGGGCGTTCTCGGAGGAGGAGGAGGAGCGGCTGCTGGCGGCGCACCGCGCCTACGGCAACAAGTGGGCGCTCATCGCGCGC…	MAHEMSGGFFGHPPPPAPFQEQLVVEDEGYHGHVDEAEEGGHGGGGVQGKLCARGHWRPAEDARLKELVAQYGPQNWNLIAEKLDGRSGKSCRLRWFNQLDPRINRRAFSEEEEERLLAAHRAYGNKWALIARLFPGRTDNAVKNHWHVLMARKQREQSGAFRRRKPSSSSSSPSSPVPPPHLLPVVALHHHHHGSPLPLHQNQYSTAAAAHAQAQQYNAAAATRAYSGGESDESASTCTTDLSLSAGSAAVPCFYHQSYDMVPQATAPLAAFAPSARSAFSAPSSARVRREAAADQGSGDKLTLPFFDFLGVGAT*
PeMYB22	ATGGGGAGGCATTCTTGTTGCTACAAGCAAAAGTTGAGAAAGGGGCTCTGGTCCCCTGAGGAGGACGAGAAGCTCATGAATCACATAACCAAACACGGCCATGGCTGCTGGAGCTCTGTCCCTAAACTCGCAGGTAAGCACAAACAAATCTTCTGCATTTTGCTCTTTTCAGTTACCAACTTCCAATTCTTTCCTTCCCTCTTTCCCTAGACTTTTCTCTCTCAGTCAGTCCAAGTATCTAAAATCTGCCTGATGAATTGTTGCAGGGCTCCAAAGATGTGGCAAGAGCTGCAGGCTGAGGTGGATAAACTACTTGAGGCCGGACCTCAAGAGAGGTGCGTTCTCTCAGGAGGAGGAAGACCTCATCATTGAACTCCATGCTGTCCTTGGGAACAGGTA…	ATGGGGAGGCATTCTTGTTGCTACAAGCAAAAGTTGAGAAAGGGGCTCTGGTCCCCTGAGGAGGACGAGAAGCTCATGAATCACATAACCAAACACGGCCATGGCTGCTGGAGCTCTGTCCCTAAACTCGCAGGGCTCCAAAGATGTGGCAAGAGCTGCAGGCTGAGGTGGATAAACTACTTGAGGCCGGACCTCAAGAGAGGTGCGTTCTCTCAGGAGGAGGAAGACCTCATCATTGAACTCCATGCTGTCCTTGGGAACAGGTGGTCTCAAATTGCAGCCCAGCTGCCAGGGAGGACTGACAATGAGATCAAGAATCTCTGGAACTCGAGCCTCAAGAAGAAGCTGCGGCAGAGAGGCATTGATCCCAACACCCACAAGCCCCTCGCTGAGGTTGAT…	MGRHSCCYKQKLRKGLWSPEEDEKLMNHITKHGHGCWSSVPKLAGLQRCGKSCRLRWINYLRPDLKRGAFSQEEEDLIIELHAVLGNRWSQIAAQLPGRTDNEIKNLWNSSLKKKLRQRGIDPNTHKPLAEVDRSGAAPTISTERTSGSSDVNPSSAGTLGNLSHLLSETAQSSMLLPVYDKNRPETPSLARPKVPPKELFLDQLAAGHESPSSCRSSGPTLYFPFQQPLGYSNECGSGNGSLWFNQNDFNCSTISTVMPPISPSALSTTSMGLNLPPDNPRHGGTGIGSAPFYWGGANPSSSSSTGSNGSNGMGFEPQSTNSILENSVFPWTDIGQEKDTRVHLVEELKWPDLLHGTFAEATAAMQNQSQSLYDDVIKAESQFNMEGICASWFQNQQP…
PeMYB23	ATGGGGCGATCGCCGTGCTGCGAGAAGGAGGCCGGGCTGAAGAAAGGGCCGTGGACGCCGGAGGAGGACCAGAAGCTGCTGGCCTACATCGAGCAGCATGGCCACGGCTGCTGGCGCTCGCTGCCCGCCAAGGCCGGTGAGCGATCCGGCGGAAACGTCTCTTTTCGTTCTGCTTCCGCGGAGAGATCGCGCGAGTGGTAGGTTCACCGTGTGTGGTTTGTGGTGTATCTTCAGGGCTGCGGCGGTGCGGCAAGAGCTGCCGGCTCCGGTGGACCAACTACCTGCGGCCGGACATCAAGAGGGGCAAGTTCACCCTCCAGGAGGAGCAGACCATCATCCAGCTCCACGCGCTCCTCGGAAACAGGTGATCGATCATCGTTCATGGATCATCTACTCAGT…	ATGGGGCGATCGCCGTGCTGCGAGAAGGAGGCCGGGCTGAAGAAAGGGCCGTGGACGCCGGAGGAGGACCAGAAGCTGCTGGCCTACATCGAGCAGCATGGCCACGGCTGCTGGCGCTCGCTGCCCGCCAAGGCCGGGCTGCGGCGGTGCGGCAAGAGCTGCCGGCTCCGGTGGACCAACTACCTGCGGCCGGACATCAAGAGGGGCAAGTTCACCCTCCAGGAGGAGCAGACCATCATCCAGCTCCACGCGCTCCTCGGAAACAGGTGGTCGGCGATCGCGACGCACCTGCCGAAGAGAACGGACAACGAGATCAAGAACTACTGGAACACGCACCTCAAGAAGCGCCTGGCCAAGATGGGCATCGACCCCGTCACGCACAAGCCCCGCGCCGACGCG…	MGRSPCCEKEAGLKKGPWTPEEDQKLLAYIEQHGHGCWRSLPAKAGLRRCGKSCRLRWTNYLRPDIKRGKFTLQEEQTIIQLHALLGNRWSAIATHLPKRTDNEIKNYWNTHLKKRLAKMGIDPVTHKPRADADASDAAAANSAASGARSRAAAHLSHTAQWESARLEAEARLAREAKLRALASPAPAPAPAASGLESPTSTLSFSESALFTAAPHDIHGAVRAPLQPMQSYGEACEEHHFGGTAEPGFVGAGTFAGVLLDCSVAGTDQRFNTSAEAGVGEHEEEEDKGYWSSILNMVNSSMSSSSSSLTSEVVTDPVMFLPAAAAEF*
PeMYB24	ATGGCCTCATCATCAGAGAGGAGCAGGAGCGGCGGCGGCGGCGGCGGCGGCGGCGGAAACACCAAAGCCATGGCGTGCTCTCTGGCGCTGCTTGACGACGACCTGCACCGCGGAGTACTGCAAGAGGAGGCGGAGTTCAGGCGGGGCCCGTGGACCGTCGACGAGGACCTCACCCTCGTCAACTTCATCGCCGACCACGGCGAGGGCCGCTGGAACTCCCTCGCCCGCACCGCCGGTACGTACGCCCGCCGCCGACGTACGGCCTCCGTGCTCGATCACTACCCATGCATGTAAATTAAGATCTCGAGTTGTACATGCGTATGCACGCAGGGCTGAAGCGGACGGGGAAGAGCTGCCGGCTGCGGTGGCTGAACTATCTCCGGCCGGACGTGAAGCGCG…	ATGGCCTCATCATCAGAGAGGAGCAGGAGCGGCGGCGGCGGCGGCGGCGGCGGCGGAAACACCAAAGCCATGGCGTGCTCTCTGGCGCTGCTTGACGACGACCTGCACCGCGGAGTACTGCAAGAGGAGGCGGAGTTCAGGCGGGGCCCGTGGACCGTCGACGAGGACCTCACCCTCGTCAACTTCATCGCCGACCACGGCGAGGGCCGCTGGAACTCCCTCGCCCGCACCGCCGGGCTGAAGCGGACGGGGAAGAGCTGCCGGCTGCGGTGGCTGAACTATCTCCGGCCGGACGTGAAGCGCGGCAACCTCACCGCCGACGAGCAGCTGCTCATCCTCGACCTCCACTCCCGATGGGGCAACCGGTGGTCAAAGATAGCGCAGCACCTGCCCGGGAGG…	MASSSERSRSGGGGGGGGGNTKAMACSLALLDDDLHRGVLQEEAEFRRGPWTVDEDLTLVNFIADHGEGRWNSLARTAGLKRTGKSCRLRWLNYLRPDVKRGNLTADEQLLILDLHSRWGNRWSKIAQHLPGRTDNEIKNYWRTRVQKHAKQLNCDANSNRFKDAMRYLWMPRLVDQRLQHAAGFGDHGHGHGDTADAHAVSGLASMGYMESSSMVTPSSSESFASESYDGDLYASVHAGEMLNAGDWMQEAANQGLWSESAQDTNSQFQDPELTGWVQGFSENFWSLEDIWKVQ*
PeMYB25	ATGGGGAGAGCGCCGTGCTGCGAGAAGGAGGGGCTGAGGAAGGGGGCGTGGAGCCCCGAGGAGGACCAGCGGCTCGTCGCCTACATCGGCCAGCACGGCCACCCCAACTGGCGCGCCCTCCCCAAGCAAGCCGGTGAGTGCGATTCTTGGGTTTTGCATGCTTTCGGATCGATTGATCGAATCCATTGGCGATTAGTTTGATTCTCACGTACGGCGTGTTGGTTCTTGATGCAGGGCTGCTCCGGTGCGGGAAGAGCTGCCGGCTGCGGTGGATCAACTACCTCCGCCCGGACATCAAGCGGGGCAACTTTACCACCGACGAGGAGGACCTAATCGTCCGCCTCCACCACACCCTTGGCAACAGGTACATATCCCTTGATTCTTTTCTTACATTAATTC…	ATGGGGAGAGCGCCGTGCTGCGAGAAGGAGGGGCTGAGGAAGGGGGCGTGGAGCCCCGAGGAGGACCAGCGGCTCGTCGCCTACATCGGCCAGCACGGCCACCCCAACTGGCGCGCCCTCCCCAAGCAAGCCGGGCTGCTCCGGTGCGGGAAGAGCTGCCGGCTGCGGTGGATCAACTACCTCCGCCCGGACATCAAGCGGGGCAACTTTACCACCGACGAGGAGGACCTAATCGTCCGCCTCCACCACACCCTTGGCAACAGCTGGTCCGCGATCGCTGCGCAGTTGCCGGGGCGCACCGACAACGAGATCAAGAACGTCTGGCACACCCACCTCAAGAAGAGGCTGGACGACGACCGGAAGGTCGGTGACGGCGGCGGTCGGCAGCAGCGCAAGCCA…	MGRAPCCEKEGLRKGAWSPEEDQRLVAYIGQHGHPNWRALPKQAGLLRCGKSCRLRWINYLRPDIKRGNFTTDEEDLIVRLHHTLGNSWSAIAAQLPGRTDNEIKNVWHTHLKKRLDDDRKVGDGGGRQQRKPKSKSAAGKAVDHEQFTASPGRSSNITTSSGVTCSTVTESAAAVSSSADNAATTSASHSGHQHQLVKEESFSSAEFPIPPIIDESFWSSTDVKVDPICIPTYHSKKSKQNQRIIKIPKITKKRARTRRDSS*
PeMYB26	ATGGGGAGGTCGCCGTGCTGCGAGAAGGCGCACACCAACAAGGGTGCATGGACAAAGGAGGAGGACGACCGGCTCATTGCCCACATCAAGGCGCACGGTGAGGGGTGCTGGCGCTCACTTCCCAAGGCCGCAGGTCTCCTCCGTTGCGGCAAGAGCTGCCGCCTTCGGTGGATCAACTACCTCCGGCCCGACCTCAAGCGCGGCAACTTCACTGAGGAGGAGGACGAGCTGATCATCAAGCTCCACAGCCTCTTAGGCAACAAGTACGTTTCCCAATATCATAATATCAATGATAAATATTTACATGCATGCATATGACTAAAATAAACTCGCTTTGATACTGTTTGCTAAACGGTTATTGTTATTCCTGTTTGATACAGATGGTCCCTGATAGCTGGG…	ATGGGGAGGTCGCCGTGCTGCGAGAAGGCGCACACCAACAAGGGTGCATGGACAAAGGAGGAGGACGACCGGCTCATTGCCCACATCAAGGCGCACGGTGAGGGGTGCTGGCGCTCACTTCCCAAGGCCGCAGGTCTCCTCCGTTGCGGCAAGAGCTGCCGCCTTCGGTGGATCAACTACCTCCGGCCCGACCTCAAGCGCGGCAACTTCACTGAGGAGGAGGACGAGCTGATCATCAAGCTCCACAGCCTCTTAGGCAACAAATGGTCCCTGATAGCTGGGAGGTTACCGGGGAGGACAGACAACGAGATCAAGAACTACTGGAACACGCACATCAGAAGGAAGCTGCTGAGCCGGGGGATCGACCCGGTGACCCACCGGCCGATCAACGAGCACGCG…	MGRSPCCEKAHTNKGAWTKEEDDRLIAHIKAHGEGCWRSLPKAAGLLRCGKSCRLRWINYLRPDLKRGNFTEEEDELIIKLHSLLGNKWSLIAGRLPGRTDNEIKNYWNTHIRRKLLSRGIDPVTHRPINEHASSITISFETAREEKGAVFRREEPKVAINHDQDPVDWDQGKPLKCPDLNLDLCISPPFQEAEPMKPVKREAGVCFSCSLGLPKSTECKCSNFLGLRTAMLDFRSLEMK*
PeMYB27	ATGGAGGGGCAGCAGTTTGGTTGGGGATCAAGGGAGGAGGGAGGGTGGAGGAAAGGGCCATGGACAGCGCAGGAAGACAAGCTGCTTGTCGAGTACGTCAGGCAGCATGCGGAAGGGAGGTGGAACTCCGTCGCCAAGCTCACAGGTACTAATTTTTATTCTTGTTTGATTGGCATTTCTCCCGTCGGTTTCCCATGATTTTGGTCCACAAGTAGCCCCGCAAGAGCCTATTTTTTTTTACCAATTAGCAGTAGCAAGTAGTTGCAACTTCGGTCAAACCTGCAAGTAGTGCAGATTAATTTTAGGTTGTATATGTTGCGCACCTGCGCATGATCGTCAAGTTGCACGATTCGATTCTGTTGTTTGGTGCTCCAGCCTGCATGTATTCGCGGCGCCTGG…	ATGGAGGGGCAGCAGTTTGGTTGGGGATCAAGGGAGGAGGGAGGGTGGAGGAAAGGGCCATGGACAGCGCAGGAAGACAAGCTGCTTGTCGAGTACGTCAGGCAGCATGCGGAAGGGAGGTGGAACTCCGTCGCCAAGCTCACAGGTCTGAAGAGAAGCGGCAAGAGCTGCAGGCTTCGGTGGGTGAACTACCTGAGGCCTGACCTCAAGAGGGGCAAGATCACACCGCAGGAGGAGAGCGTCATACTCGAGCTGCATGCCTTGTGGGGAAACAGATGGTCGACGATTGCGCGTAACCTCCCGGGCCGGACGGACAATGAGATCAAGAACTACTGGAGGACGCACTTCAACAAGGGCAAGCCGTCCAAGAACATCGAGCGCACGAGGGCGCGGTTCCTG…	MEGQQFGWGSREEGGWRKGPWTAQEDKLLVEYVRQHAEGRWNSVAKLTGLKRSGKSCRLRWVNYLRPDLKRGKITPQEESVILELHALWGNRWSTIARNLPGRTDNEIKNYWRTHFNKGKPSKNIERTRARFLKQRREMQQSQLQGQQKQQQQQHDQDDASADSISAASHAGETTPALTAQDDLVMQDMPDMDDFLYHPISTYFFGGGGATSASTSEAGSSEEIDGGATWGSLWNLDDVVNDVDGGACCWGSACSPLLQDQGLAFY*
PeMYB28	ATGGCTAACAGAAAGTAAGAGTAGTTATTGGTGCTCTTGTAGTTGGACTGGTTGTTTATTGCTGAAGTATGGCATTTAATATCAGTTGTTCCATGGGTGGTAGTTGGTACGACTGTACGAGTATGCACATGACATATTGTAGCTAGTTATAGAAATATCAAGTTAGAAGTTTTTTCATATCTATGTACAAGTGCGGTGAACTCACAGAAGGCATCTGTATCTACCTGTGCAGCTGAATTCTTTCCTGATAGGACAGAGGTACAATGTTTGCATCGATGGCAAAAGGTTCTTAATCCTGAACTTATCAAAGGTCCTTGGACTCAAGAGGTTTGTCACTGCAGTGTTGACTTTGCCTTGACAATAAAAAGCTTTTGCACATTCTATCTTCTAAATGTTATA…	ATGGCTAACAGAAAGACAGAGGTACAATGTTTGCATCGATGGCAAAAGGTTCTTAATCCTGAACTTATCAAAGGTCCTTGGACTCAAGAGGAAGATGATAAAATCATTGATCTTGTAAAGAAGTATGGAGCAACAAAATGGTCTGTCATAGCAAGGTCTCTATCTGGCCGTATAGGCAAGCAATGTCGAGAGAGGTGGCATAATCATCTGAATCCAGAAATAAGGAAAGATGCTTGGACTGCTGAGGAGGAACGGGCACTCATTAATGCTCATCAGATATATGGGAATAAATGGGCAGAAATAGCAAAAGTTCTTCCTGGAAGGACTGATAATTCCATAAAGAATCACTGGAATAGTTCTTTAAGAAAGAAGCTAGACATCTATAGGACTAGCAATGTT…	MANRKTEVQCLHRWQKVLNPELIKGPWTQEEDDKIIDLVKKYGATKWSVIARSLSGRIGKQCRERWHNHLNPEIRKDAWTAEEERALINAHQIYGNKWAEIAKVLPGRTDNSIKNHWNSSLRKKLDIYRTSNVLAVPKLLGHDDFKDKPKQMATEGHLDLSKVSSISSKDLPEITHRSSFSPLRQAHKLEHAKDCSGFLLPTAQPLTSYEVSSIVDSSAVTLAVQGLESDSVRHKGLEIDSAHEKGLEVNSTPDPVESSGTIQLEAAPSKGEPASPLKNEAHSTLGPLWYQIPNMEATPTSSSLFPEHHTVHQTSEHCRDGILPPIGCTTPSPTNGKISSQLSVDSILKSAANSFPSTPSILRRRKRDKSTPASASELKSGVNTDSFYTPMGKEPTTDT…
PeMYB29	ATGGGGAAAGGCCGGGCACCGTGCTGCGCCAAGGTGGGGCTGAACAAGGGCTCGTGGACGCCGGAGGAGGACATGCGCCTCATCACCTACATCCAGAAGTACGGCCACGCCAACTGGCGCGCCCTGCCCAAGCAAGCAGGTATGCCCGGCGCCGTTCCAACGCGAGCGAGCTGTACGTGTGATCCTTACTACATACGTGGGAGATTCAGCTGATTCTGAATTGGTGGTTGTTTTTGATAGGTTTGCTCCGGTGCGGGAAGAGCTGCAGGCTGCGGTGGATCAACTACCTCCGGCCGGACCTCAAGCGCGGCAACTTCACCGCCGAGGAGGAGGAGACCATCATAAAGCTGCACGGCCTGCTAGGCAACAAGTACGGTGCAATACTCATGTTTTATTGAA…	ATGGGGAAAGGCCGGGCACCGTGCTGCGCCAAGGTGGGGCTGAACAAGGGCTCGTGGACGCCGGAGGAGGACATGCGCCTCATCACCTACATCCAGAAGTACGGCCACGCCAACTGGCGCGCCCTGCCCAAGCAAGCAGGTTTGCTCCGGTGCGGGAAGAGCTGCAGGCTGCGGTGGATCAACTACCTCCGGCCGGACCTCAAGCGCGGCAACTTCACCGCCGAGGAGGAGGAGACCATCATAAAGCTGCACGGCCTGCTAGGCAACAAGTGGTCGAAGATTACGTCGTGCCTGCCGGGGAGGACGGACAACGAGATCAAGAACGTCTGGAACACGCACCTGAAGAAGCGGGTGGCGCCGAGCGCCGGGGAGCGGAAGAAGGACGGGGCCAAGAGCAAG…	MGKGRAPCCAKVGLNKGSWTPEEDMRLITYIQKYGHANWRALPKQAGLLRCGKSCRLRWINYLRPDLKRGNFTAEEEETIIKLHGLLGNKWSKITSCLPGRTDNEIKNVWNTHLKKRVAPSAGERKKDGAKSKKKTTRVDVTVRSPSPSSSTTTTNCSSGDSGGQSNTSNEELDKIEIPMLDPGFDFDMLVDPVPDTYYPALSLPTSPCSSTSPPCVRGVDELLDLPEIDIEPELWNIIYSDTGGGACTETTPAPCHGNASESSAATASQEEGKEWWLDLENLERELGLWGPMDDYQYHPGPQGQPGRVDLLSATVEDPVSCYFQAGPTSQGHESSAALTSNQMDL*
PeMYB30	ATGGGGAGAGCACCGTGCTGTGAGAAGGTAGGGTTGAAGAAGGGGAGATGGACGAGGGAGGAGGACGAGATCTTGGCGAAGTACATCAAGGAGCATGGGGAAGGGTCCTGGAGATCATTGCCCAAGAATGCTGGTACAGAAGAAGAGAAAGAAACCTGAAAAGCTGCAGCCTTTTGAGGTTGGAATTAGTTCCTGATGGATCATTTGGTTCTTGTTAAACCCTGCAGGGTTGCTGAGATGTGGGAAGAGCTGTAGGTTGAGATGGATAAACTACCTGAGGGCGGATCTCAAGAGGGGCAACATCTCGGAGGAGGAGGAGGAGATGATCATCAAGCTCCATGCCACCCTTGGCAACAGGTACTACTGATGAGATATTCAGGTCACCCATCCGCTTGTGTT…	ATGGGGAGAGCACCGTGCTGTGAGAAGGTAGGGTTGAAGAAGGGGAGATGGACGAGGGAGGAGGACGAGATCTTGGCGAAGTACATCAAGGAGCATGGGGAAGGGTCCTGGAGATCATTGCCCAAGAATGCTGGGTTGCTGAGATGTGGGAAGAGCTGTAGGTTGAGATGGATAAACTACCTGAGGGCGGATCTCAAGAGGGGCAACATCTCGGAGGAGGAGGAGGAGATGATCATCAAGCTCCATGCCACCCTTGGCAACAGGTGGTCCCTGATCGCCGGCCACCTGCCCGGCCGCACGGACAACGAGATCAAGAACTACTGGAACTCGCACCTGAGCAGGAGGGCGCACGACTTCCGGAAGGGCGGCGACGGCGTCGTCGTCAACGTCGACATCAGC…	MGRAPCCEKVGLKKGRWTREEDEILAKYIKEHGEGSWRSLPKNAGLLRCGKSCRLRWINYLRADLKRGNISEEEEEMIIKLHATLGNRWSLIAGHLPGRTDNEIKNYWNSHLSRRAHDFRKGGDGVVVNVDISKLPGGGKRRGGRASRAAAAATAKGKGKGKGKKATKEKDNKVTEAKHHHKEEEEDGSMNNVVSTPSSCEPCTAAIQGDSEQGQASASGVTSDGLEEGPLRLSEEMVSGPVGPESPKQGVCPESPKQDVGPNGSCNEGESWPIGMAEAVGQDELGDKAMEWDLMGLDNDLANGDMWGSLVWDYDCMVVPDGGQQQGEVMSDLFFLDSF*
PeMYB31	ATGGGGAGGGCGCCGTGCTGCGACAAGAAGGGGCTCAAGAAGGGGCCGTGGACGCCGGAGGAGGACAAGCTCCTCGTCGATTACATCCAGGCCAACGGCCACGGCAGCTGGCGCCTGCTCCCCAAGCTCGCAGGTCTGGCACTCACATCAATCCAGCCTTCTAATGTAGTTTGCTGCTTCTTCAGGAAACATCTTGAGTTTTGATTTACATGTTGTGTTTTGTGCATGCACGATTGTGCTGCCCTGCAAATCACTAGTAGTAGTTCGATTGGGGCAACTTTTCTTCTGGGACACAAAGTTTGCATTGCATTGTTTCATATAGGAGTTTGTTCCTAGATAGTACTACTCCATTAGTCATCATCTGCACGAGGCCAATGATCACCGACTCACCGGTCGGTC…	ATGGGGAGGGCGCCGTGCTGCGACAAGAAGGGGCTCAAGAAGGGGCCGTGGACGCCGGAGGAGGACAAGCTCCTCGTCGATTACATCCAGGCCAACGGCCACGGCAGCTGGCGCCTGCTCCCCAAGCTCGCAGGGCTGAATCGGTGCGGCAAGAGCTGCCGGCTCCGGTGGACGAACTACCTGCGGCCGGACATCAAGCGCGGGCCCTTCACCCCCGAGGAGCAGAAGTCCATCGTCCAGCTCCACGGCATCGTCGGCAACAAGTGGTCCATGATCGCGGCGCAGCTGCCCGGCCGGACGGACAACGAGATCAAGAACTACTGGAACACGCACCTCAAGAAGCAGCTGCGCCGGATGGGCCTCGACGAGCCCCCGCCCGGCCCGGCCGCCGGCTGCCCC…	MGRAPCCDKKGLKKGPWTPEEDKLLVDYIQANGHGSWRLLPKLAGLNRCGKSCRLRWTNYLRPDIKRGPFTPEEQKSIVQLHGIVGNKWSMIAAQLPGRTDNEIKNYWNTHLKKQLRRMGLDEPPPGPAAGCPAARHMAQWETARLEAEARLSLLSSSGTAATASASSSSTAVPVAAAAAEHATPVDFFLRLWNSDIGNSFRKVAAAAGSSLPMAVKKDAVKQEAVLPGDDSSAASNEMEAADQAVDEYQMFLDFAGEELGLFHGRHGGFSLFPPIDVLAEASLDTAFLRPS*
PeMYB32	ATGGGGTGCAAGGCGTGCGAGAAACCCAGGCCGAACTACCGGAAGGGGCTGTGGTCGCCGGAGGAGGACCAGAAGCTCCGCGACTACATTCTCCGGCGCGGCCACGGCTGCTGGAGCGCGCTCCCTGCTCAAGCCGGTAAGGCCGACAACCTCTGCTCCATTTGCATTCCCCCGAATGTAAAGAAGAGCATAATTGAGGCGATTTAGGTGCATTTCGTCGAAAATTAGGCACCAAAGCCCTGCCAGTTGGTGGAGAAACAGAGCCTGGTGCAGCTCTCTTGGCTGAATTTCTCTGGCCGGCTCGTCTGAACTGGCCAGTTCTGAACAAGAAAAAACTGCTCGTATTTGTTAGTATTTAGTTTCATCTCTCCTAAGCAAAATGCGCATTGGTTTGTTGAT…	ATGGGGTGCAAGGCGTGCGAGAAACCCAGGCCGAACTACCGGAAGGGGCTGTGGTCGCCGGAGGAGGACCAGAAGCTCCGCGACTACATTCTCCGGCGCGGCCACGGCTGCTGGAGCGCGCTCCCTGCTCAAGCCGGGCTCCAGAGGAACGGCAAGAGCTGCAGGCTGCGGTGGATCAACTACCTGCGGCCGGGGCTGAAGCACGGCATGTTCTCCCCGGAGGAGGAGAAGACGGTGATAAGCCTCCACGCTGCACTCGGCAACAAGTGGTCTAGGATAGCAAGTCATTTACCTGGGCGAACAGACAATGAGGTCAAGAATTACTGGAACTCTTACCTGAAGAAGAGAGTCGAGAGCAGCAAGCAAGGGCCAAACACACCTGCACCGGCGACGAACTCT…	MGCKACEKPRPNYRKGLWSPEEDQKLRDYILRRGHGCWSALPAQAGLQRNGKSCRLRWINYLRPGLKHGMFSPEEEKTVISLHAALGNKWSRIASHLPGRTDNEVKNYWNSYLKKRVESSKQGPNTPAPATNSAADSDDSQSPKPGKTAQEPASRPSNSDSSELPHESSSADSSCLTATELPTFRAHAPVIPKVMFADWLNIAAAPGLEAAGVVGAGASPGDHHQVMSQGSVQIDGPSSVDDSLHGFGDNGTCWEFPVQFDSIDQMQAGGFCDLLYMSEFFGLN*
PeMYB33	ATGGGGAGGCAGCCGTGCTGTGACAAGCAGGCGGTGAAGCGGGGGCCATGGACGGCGGAGGAGGACAAGAAGCTCATCAGCTTCATCCTAACCCACGGCCGTTGCTGCTGGCGAGCGGTGCCTAAGCTGGCAGGGCTACTGCGCTGTGGCAAGAGCTGCCGGCTGCGGTGGACTAACTACCTCCGCCCCGACCTCAAGCGTGGCCTCCTCACCGCCGACGAGGAGCAGCTCGTCGTCGATCTTCACGCCAAGCTCGGTAACAGGTACACCCGANNNNNNNNNNGAGCAGCTCGTCGTCGATCTTCACGCCAAGCTCGGTAACAGGTACACCCGATCCGACTGCATGGGTATCTCGCGTGCGTGCGTGCATGCAGATATGGCATTTTGTATGTCCATCCA…	ATGGGGAGGCAGCCGTGCTGTGACAAGCAGGCGGTGAAGCGGGGGCCATGGACGGCGGAGGAGGACAAGAAGCTCATCAGCTTCATCCTAACCCACGGCCGTTGCTGCTGGCGAGCGGTGCCTAAGCTGGCAGGGCTACTGCGCTGTGGCAAGAGCTGCCGGCTGCGGTGGACTAACTACCTCCGCCCCGACCTCAAGCGTGGCCTCCTCACCGCCGACGAGGAGCAGCTCGTCGTCGATCTTCACGCCAAGCTCGGTAACAGATGGTCCAAGATTGCTGCCAAGTTACCTGGTAGAACGGACAACGAGATCAAGAACCATTGGAACACACACATCAAGAAGAAGCTCATCAAGATGGGCATCGACCCGGCCACACACCAGCCTCTGGCCAACACCAAG…	MGRQPCCDKQAVKRGPWTAEEDKKLISFILTHGRCCWRAVPKLAGLLRCGKSCRLRWTNYLRPDLKRGLLTADEEQLVVDLHAKLGNRWSKIAAKLPGRTDNEIKNHWNTHIKKKLIKMGIDPATHQPLANTKAASPTGTTSQSTVTTESAKSSDTINRLDSKGGCSGGMSMPTDTSEQSSRNTGGHDQGPFVNWLLEAELPVDEPWLDFGSSNDDELSSMAGPLPWDGTTDWLLDYQDFGMGDSSLIDSAMFHSSSGSKF*
PeMYB34	ATGGAGATGGAGATGGAGAAGATGGAGATGGAGATGGAGATGTTTGGGATGAGCCCGACCGGGTTGGCGGCGACGGCGAGCGAGGACGAGGGCGACCTGAGGAGGGGGCCGTGGACGGCGGAGGAGGACATGCTGCTCGTCGACTACATCGCCAAGCACGGCGAAGGCCGCTGGAACTCACTTGCGCGTTGTGCAGGTAATTACATATATATTTACATCGTAAGAACGTCAGATTATCTGTGTTATTATTGGCTAGCGATCGATTAGCTTGTGGCCATCCTAATCTGGAATTAATATACTAGTAGCTAGCTAGCTAGCTGTAACATCTGCTTTGTTTTGTGGGTGATCACCTCGCTAAAGATAAGATGAGTACTAGCTACTTTCCATTAATTGCCGTAC…	ATGGAGATGGAGATGGAGAAGATGGAGATGGAGATGGAGATGTTTGGGATGAGCCCGACCGGGTTGGCGGCGACGGCGAGCGAGGACGAGGGCGACCTGAGGAGGGGGCCGTGGACGGCGGAGGAGGACATGCTGCTCGTCGACTACATCGCCAAGCACGGCGAAGGCCGCTGGAACTCACTTGCGCGTTGTGCAGGCCTCAAGCGCACCGGCAAGAGCTGCCGCCTCCGGTGGCTCAACTACCTCCGCCCCGGCGTCCGCCGCGGCAACATCACCCCCGAGGAGCAGCTCCTCATCCTCGAACTCCATTCACGCTGGGGAAACCGGTGGTCCAAGATTGCGCAGCGCTTGCCCGGGAGGACTGACAACGAGATCAAGAACTACTGGAGGACCAGGGTG…	MEMEMEKMEMEMEMFGMSPTGLAATASEDEGDLRRGPWTAEEDMLLVDYIAKHGEGRWNSLARCAGLKRTGKSCRLRWLNYLRPGVRRGNITPEEQLLILELHSRWGNRWSKIAQRLPGRTDNEIKNYWRTRVQKHAKQLKCDVNSKQFRDVVRYIWMPRLVERIQAGSATAATGDVTASLPVTRTMSSPGAHLSAYQNAVPNKANHCMSSSEPNPPMVTMSPDTSSTLRSSSLTEGSHAAHFTPVIEGAVVVQDGGESGSMGDDVIHSSDVFSGSWSELLATTGLPDFEFGDPDDSLWSLEDIFLQQHY*
PeMYB35	ATGGGGCATCACTCTTGCTGTAACCAGCAGAAGGTGAAGAGGGGGCTCTGGTCTCCTGAGGAGGATGAGAAGCTCATCAGATACATCACCACCCATGGCTATGGATGCTGGAGCGAGGTCCCCGAGAAAGCCGGTATGCCGGCCTCTCTCCATCTCGCGCGAGCAATGAACATCGATTTGGATTTCTAGCTAGCTTCTTCTTGGATGAACGCACTGAATTGCTAGCTAGGGTGATTTGATTGCTTAATCTTGTGAAATGTGATGGTCCTGTAGGCCTACAACGGTGCGGGAAGAGCTGCCGGTTGCGGTGGATCAACTACCTGAGACCGGACATCAGGCGAGGGCGGTTCACGGCGGAGGAGGAGAAGCTGATCATCAGCCTCCACGCCATTGTTGGCA…	ATGGGGCATCACTCTTGCTGTAACCAGCAGAAGGTGAAGAGGGGGCTCTGGTCTCCTGAGGAGGATGAGAAGCTCATCAGATACATCACCACCCATGGCTATGGATGCTGGAGCGAGGTCCCCGAGAAAGCCGGCCTACAACGGTGCGGGAAGAGCTGCCGGTTGCGGTGGATCAACTACCTGAGACCGGACATCAGGCGAGGGCGGTTCACGGCGGAGGAGGAGAAGCTGATCATCAGCCTCCACGCCATTGTTGGCAACAGGTGGGCCCATATTGCCAGCCACTTGCCGGGCCGGACCGACAACGAGATCAAGAACTACTGGAACTCATGGATCAAGAAGAAGATTCGCAAGCCGGCTAACACGACGAGCCCTAGTAACCCTCCATGCAGCACGGCG…	MGHHSCCNQQKVKRGLWSPEEDEKLIRYITTHGYGCWSEVPEKAGLQRCGKSCRLRWINYLRPDIRRGRFTAEEEKLIISLHAIVGNRWAHIASHLPGRTDNEIKNYWNSWIKKKIRKPANTTSPSNPPCSTATSDMLAANLREVPTFSTTDHQLDAIINQNLTLPSKLAVGCGGGGGQDSPTGLPHNCPLFMFDTSVSPPSSLLTAAAAGQHPFIASFTAAMAYAPSYLPPLVDGMGMGAMDCVGEEGCGGHEGSDQAAATGMANGCYEQKQQEEEQLGHDQWDDEAQHLFMWDQELTPSNLEAMQSGAPSLLFMGPNDHD*
PeMYB36	ATGGGGCGATCGCCGTGCTGCGAGAAGGAGGCCGGGCTGAAGAAGGGGCCGTGGACGCCGGAGGAGGACCAGAAGCTGCTGGCCTACATCGAGCAGCACGGCCACGGTTGCTGGCGCTCGCTGCCCACCAAGGCCGGTGAGCGATCCGGCGGAAACTTCTCTTTTCGTTCTGCAGCTTCGGCAGAGAGATCGAGTGGTAGGTTCACTGATGTTTTTTTTTTAATCTTCAGGGCTGCGGCGGTGCGGCAAGAGCTGCCGGCTCAGGTGGACCAACTACCTGCGGCCGGACATCAAGCGAGGCAAGTTCACCCTCCAGGAGGAGAAGACCATCATCCAGCTCCACGCGCTCCTCGGAAACAGGTGATCCATCATCGATCATGGATCGTATACTCGATTTGC…	ATGGGGCGATCGCCGTGCTGCGAGAAGGAGGCCGGGCTGAAGAAGGGGCCGTGGACGCCGGAGGAGGACCAGAAGCTGCTGGCCTACATCGAGCAGCACGGCCACGGTTGCTGGCGCTCGCTGCCCACCAAGGCCGGGCTGCGGCGGTGCGGCAAGAGCTGCCGGCTCAGGTGGACCAACTACCTGCGGCCGGACATCAAGCGAGGCAAGTTCACCCTCCAGGAGGAGAAGACCATCATCCAGCTCCACGCGCTCCTCGGAAACAGGTGGTCGGCGATCGCGACGCACCTGCCAAAGCGCACGGACAACGAAATCAAGAACTACTGGAACACGCACCTCAAGAAGCGCCTCGCCAAGATGGGTATCGACCCGGTCACGCACAAGCCCCGCGCCGACGCG…	MGRSPCCEKEAGLKKGPWTPEEDQKLLAYIEQHGHGCWRSLPTKAGLRRCGKSCRLRWTNYLRPDIKRGKFTLQEEKTIIQLHALLGNRWSAIATHLPKRTDNEIKNYWNTHLKKRLAKMGIDPVTHKPRADADASDTAAASSGVSGARSRAAAHLSHTAQWESARLEAEARLAREAKLRALASPAPAASGLESPTSTLSFSESVLFAGVPHVMHGAARAPVQPMQSYGEACEEHHFGGGAGPGFVGAGTFASVLLDCSVAGTDQRFAASAEAGVGEHEAEEEDKGYWISILNMVNTSMSSLTSEVVTDPVMFVPLAAAEF*
PeMYB37	ATGGGGCATCACTCTTGCTGCAACCAGCAGAAGGTGAAGAGGGGGCTCTGGTCTCCTGAGGAGGATGAGAAGCTCATCAGATACATCACCACCCATGGCTATGGATGCTGGAGCGAGGTCCCCGAGAAAGCCGGTATGTATAAGGTCTCTCGATCTCGATCTTGCGCGCGCGATTTCGGCCATGTCTTGATCGATGAACAACAATTTGGATTTCTAGCTTGTTCTTGGATGAACACTGCATGCTAGGGTGATTTGATTGCTTAATTCTGTGCAATGTGATGGTTCTGTAGGCCTACAACGGTGCGGGAAGAGTTGCCGGTTGCGGTGGATCAACTACCTCAGACCGGACATCAGGCGAGGGCGGTTCACGGCGGAGGAGGAGAAGCTGATCATCAGCCT…	ATGGGGCATCACTCTTGCTGCAACCAGCAGAAGGTGAAGAGGGGGCTCTGGTCTCCTGAGGAGGATGAGAAGCTCATCAGATACATCACCACCCATGGCTATGGATGCTGGAGCGAGGTCCCCGAGAAAGCCGGCCTACAACGGTGCGGGAAGAGTTGCCGGTTGCGGTGGATCAACTACCTCAGACCGGACATCAGGCGAGGGCGGTTCACGGCGGAGGAGGAGAAGCTGATCATCAGCCTCCACGCCATTGTTGGCAACAGGTGGGCCCACATTGCCAGCCACCTGCCGGGCCGGACCGACAACGAGATCAAGAACTACTGGAACTCATGGATCAAGAAGAAGATTCGCAAGCCGGCTAACACGACGAGCTCGTCGGCGACGACGAGCCCTAGCAAC…	MGHHSCCNQQKVKRGLWSPEEDEKLIRYITTHGYGCWSEVPEKAGLQRCGKSCRLRWINYLRPDIRRGRFTAEEEKLIISLHAIVGNRWAHIASHLPGRTDNEIKNYWNSWIKKKIRKPANTTSSSATTSPSNPPPCSTATSDVHAAHHLREVPTFSTTDHQLDAIINHSLTLPPKLAVGCGGGQESPPGLPHHCPLFMFDTGVSPSSSLITAAAAAQHPFIASFTAAMADAPSYLPPLVDGMGMGIGAMDSVGIQERGGGGHEGSDQAAATGMAHACYEHQNQQEEEDQLGHDEWDDEAQHLLMWDQELTPSNLDAIQSGAHSLLFMGPNDHD*
PeMYB38	ATGGTGCTGCAGAGGAGCAACGGCATGGCGTGCCGCCCCGGCCCGACCACGCTGCCGCCGGCGCAGGAGCAGGAGGCGGAGGCGGAGCTCCGGCGCGGGCCGTGGACCGTGGACGAGGACCTGACGCTCATCAACTACATCGCCGAGCACGGCGAGGGCCGCTGGAACACGCTCGCACGCGCCGCCGGTAAGCAATCAACTCAGCACGCAATTCATCAATTTCATCAGCTAATCAATCATCTCTTCATCGATCACCAGCACAGTACGCATGAGTCACTCACAGAACCAATCAAATCGTCGATCAGTGATTGGCCTAATCTTATCTGTTCATAGAAATATAGAATAGCTGGTTTTGTTTTGATCGTAGACTAGTTGCTAAGAGACTCGAGGGATTGTGCA…	ATGGTGCTGCAGAGGAGCAACGGCATGGCGTGCCGCCCCGGCCCGACCACGCTGCCGCCGGCGCAGGAGCAGGAGGCGGAGGCGGAGCTCCGGCGCGGGCCGTGGACCGTGGACGAGGACCTGACGCTCATCAACTACATCGCCGAGCACGGCGAGGGCCGCTGGAACACGCTCGCACGCGCCGCCGGGCTGAAGCGGACGGGGAAGAGCTGCCGGCTGCGGTGGCTGAACTACCTCCGGCCGGACGTGAAGCGCGGCAACTTCACCGCCGAGGAGCAGCTCCTCATCCTCGACCTCCACTCACGGTGGGGGAACAGGTGGTCCAAGATAGCGCAGCACTTGCCCGGGAGGACGGACAACGAGATCAAGAACTACTGGAGGACCAGGGTGCAAAAGCAC…	MVLQRSNGMACRPGPTTLPPAQEQEAEAELRRGPWTVDEDLTLINYIAEHGEGRWNTLARAAGLKRTGKSCRLRWLNYLRPDVKRGNFTAEEQLLILDLHSRWGNRWSKIAQHLPGRTDNEIKNYWRTRVQKHAKQLSCDVNSQRFKDAMKYLWMPRLVERIQASAAAAAAGNDASCVSGVTMATAGCLENSPGMVTSSSSCSFTSESLEEKSLHVLGGEETNCGEWMQEADHEFWSMAIQPNDQLQDQELNGWVQGFSEGISENLWSLDDIWKMQ*
PeMYB39	ATGGGCAGGCAGCCATGCTGTGAGAAGGTTGGCCTCAAGAGGGGGCCCTGGACGGCGGAGGAGGACCAGAAGCTGGTCAGCTTCCTCCTCTCCCATGGCCATTGCTGCTGGAGGCTTGTCCCCAAGCTTGCAGGTGCATGCGTGCGTGATCACTAGTGCAATGGAAAAGATTCACGTGCAAATGCAGATGATTCTTTCTCCTTGAGATCATCCTGCATGAGACATGACTGTGCCTTGTTTTCGCTCTCAATTGCTACATTCGCAGGTTTGCTGAGGTGTGGCAAGAGCTGCCGACTGAGGTGGACGAACTACCTGCGGCCTGACCTCAAGAGGGGTCTCCTTTCCGAAGACGAGGAGAAGCTGGTCATTGATCTCCACGCGCAGCTCGGCAACAGGTGT…	ATGGGCAGGCAGCCATGCTGTGAGAAGGTTGGCCTCAAGAGGGGGCCCTGGACGGCGGAGGAGGACCAGAAGCTGGTCAGCTTCCTCCTCTCCCATGGCCATTGCTGCTGGAGGCTTGTCCCCAAGCTTGCAGGTTTGCTGAGGTGTGGCAAGAGCTGCCGACTGAGGTGGACGAACTACCTGCGGCCTGACCTCAAGAGGGGTCTCCTTTCCGAAGACGAGGAGAAGCTGGTCATTGATCTCCACGCGCAGCTCGGCAACAGATGGTCCAAGATCGCCGCACGGTTACCGGGGAGAACGGACAACGAGATCAAGAACCACTGGAACACCCACATCAAGAAGCAGCTCAAGAAGATGGGCATCGACCCCATCACTCACCAGCCACTCGCTCCTGTTCAG…	MGRQPCCEKVGLKRGPWTAEEDQKLVSFLLSHGHCCWRLVPKLAGLLRCGKSCRLRWTNYLRPDLKRGLLSEDEEKLVIDLHAQLGNRWSKIAARLPGRTDNEIKNHWNTHIKKQLKKMGIDPITHQPLAPVQSDPLKRQQAQEHCDEPKPTSQEPAGSGSGNGADDEEEAPVSAETKGATCSASSASTSAVSPSRSSSSASASVATPGADVDWPDPIDLFEVDGIMDIDWAGFLSGSGGDGGGISVDLLDHYSGVGFDQEVWL*
PeMYB40	ATGGGGAGGCATTCTTGTTGCTACAAGCAAAAGTTGAGAAAGGGGCTCTGGTCCCCTGAGGAGGACGAGAAGCTCATGAATCACATAGCCAAACATGGCCATGGCTGCTGGAGCTCTGTCCCTAAACTCGCAGGTAAGCACAAACAAATCCTCCGCATTTTGCTCTTTTCAGTTACCAACTTCCAAGTCTTCCCTTTCCTCTTCTCCAAGACTTTTCTCTCTCAGTCAGTCCAAGTATCTAAAATCTGCCTGATGAATTGTTGCAGGGCTCCAAAGGTGTGGCAAGAGCTGCAGGTTGCGGTGGATAAACTACTTGAGGCCGGACCTCAAGAGAGGTGCGTTCTCTCAGGAGGAGGAAGACCTCATCATTGAACTCCATGCTGTCCTTGGGAACAGGTA…	ATGGGGAGGCATTCTTGTTGCTACAAGCAAAAGTTGAGAAAGGGGCTCTGGTCCCCTGAGGAGGACGAGAAGCTCATGAATCACATAGCCAAACATGGCCATGGCTGCTGGAGCTCTGTCCCTAAACTCGCAGGGCTCCAAAGGTGTGGCAAGAGCTGCAGGTTGCGGTGGATAAACTACTTGAGGCCGGACCTCAAGAGAGGTGCGTTCTCTCAGGAGGAGGAAGACCTCATCATTGAACTCCATGCTGTCCTTGGGAACAGGTGGTCTCAAATTGCAGCACAGCTGCCCGGGAGGACTGACAATGAGATCAAGAATCTCTGGAACTCGTGCATCAAGAAGAAGCTGCGGCAGAAAGGCATTGATCCCAACACCCACAAGCCCCTCGCTGAGGTTGAT…	MGRHSCCYKQKLRKGLWSPEEDEKLMNHIAKHGHGCWSSVPKLAGLQRCGKSCRLRWINYLRPDLKRGAFSQEEEDLIIELHAVLGNRWSQIAAQLPGRTDNEIKNLWNSCIKKKLRQKGIDPNTHKPLAEVDRSGAAPTISTERTSGSSDVNPSSAGALGNFSHLLSETAQSSMLLPVYDKNRPETPSLARPKVPPKELFLDQIAAGHESPSSCRSSGPTLYFPFQQPLGYSSECGSGDGAHMNPLWFNQNDFNCSTISTVMPPVSPSALSTSMGLNLPPDNPRHGGTGIGSAPFYWDGANPSSSSSTGSSGSNGMGFEQQSTNSILENSVFPWTDIGQEKDTRVHLVEELKWPDLLHGTFAEATTAMQNQSQSLYDDVIKAESQFNMEGVCASWFQN…
PeMYB41	ATGGTGGCGGCCGCGAAGAGCAAGGCGAAGACGGCGGCCACCAAAGGAGTGGAGGTCCGGAAGGGCCCGTGGACGGAGCAGGAGGACGCGCGACTGGTGTGGTTTGTGCGGCTCTTGGGCGAACGCCGCTGGGATTTCTTAGCAAAGGTCTCAGGTTTGCGCGGTGGCGGGTGATCCATCTCGAGCGATGTCTCACGCGTGCATATATCCCCCTAGCGATGCCTTAATTCCGATTAGTGATGTTAATGCATGGGGGATATATATGTGCGTGGTGCACGCTCGAAACATGGGAAATATGCATGTCCAAATGATCGATCCATCTTTGTGCTTTAACACGCCGCACTTGCTCGACCGGCGCTTTTGCTTGCCCCCTTTGCGGCGGCGAATCTGAATTGCAGG…	ATGGTGGCGGCCGCGAAGAGCAAGGCGAAGACGGCGGCCACCAAAGGAGTGGAGGTCCGGAAGGGCCCGTGGACGGAGCAGGAGGACGCGCGACTGGTGTGGTTTGTGCGGCTCTTGGGCGAACGCCGCTGGGATTTCTTAGCAAAGGTCTCAGGTCTCAACCGGACGGGGAAGAGCTGCCGTCTCCGGTGGGTCAACTACCTCCACCCGGGCCTCAAGCGCGGCCGCATGACCCCCGACGAGGAGCGCCTCGTCGTCGAGCTCCACGCCAAGTGGTCGCGGATCGCCAAGGGTGTGCCGGGGCGCACGGACAACGAGATCAAGAACTACTGGCGGACGCACATGCGCAAGAAGAAGGCGCAGCAGGAAAAGGCGACGCGTGCCGGCTCTACGACCACG…	MVAAAKSKAKTAATKGVEVRKGPWTEQEDARLVWFVRLLGERRWDFLAKVSGLNRTGKSCRLRWVNYLHPGLKRGRMTPDEERLVVELHAKWSRIAKGVPGRTDNEIKNYWRTHMRKKKAQQEKATRAGSTTTSMSMSASPASSSSSNINQAHEAVLRGNCEDEEEAATAASQELYTSMHMDLQLWNVIDPGSYVDSWSSGAAVSMPSPVWEYCSDSLWGIDDEEEEEYKKMLDAS*
PeMYB42	ATGGCGTGCTCTGCGGCGCTGCTTGACGACGACCTGCACCGCGGAGTAGCACAAGAGGATGCGGAGCTCCGGCGGGGCCCGTGGACCGTCGACGAGGACCTCACCCTCGTCAGCTACATAGCCGACCACGGCGAGGGCCGCTGGAACTCCCTCGCCCGCGCCGCCGGTACGTGTATTACGCGCGCCGACGACGGCCGGCCGCGCATGCATCTAGATTAGAACATATCCTAGATCTCCGGCCGCCGGTCCCATCCCACCACACGCATGCATGACCCAGCTCTAATCATGCAGTCGATTAATACATGTAGGGCTGAAGCGGAAGGGGAAGAGCTGCCGGCTGCGGTGGCTGAACTACCTCCGGCCCGACGTGAAGCGCGGCAACTTCACCGCCGACGAGCA…	ATGGCGTGCTCTGCGGCGCTGCTTGACGACGACCTGCACCGCGGAGTAGCACAAGAGGATGCGGAGCTCCGGCGGGGCCCGTGGACCGTCGACGAGGACCTCACCCTCGTCAGCTACATAGCCGACCACGGCGAGGGCCGCTGGAACTCCCTCGCCCGCGCCGCCGGGCTGAAGCGGAAGGGGAAGAGCTGCCGGCTGCGGTGGCTGAACTACCTCCGGCCCGACGTGAAGCGCGGCAACTTCACCGCCGACGAGCAGCTGCTCATCCTCGACCTCCACTCCCGATGGGGCAACCGGTGGTCGAAGATAGCGCAGTACCTGCCGGGGAGGACCGACAACGAGATCAAGAACTACTGGAGGACCCGGGTGCAAAACCACGCCAGGCAGCTCAACTGCGAC…	MACSAALLDDDLHRGVAQEDAELRRGPWTVDEDLTLVSYIADHGEGRWNSLARAAGLKRKGKSCRLRWLNYLRPDVKRGNFTADEQLLILDLHSRWGNRWSKIAQYLPGRTDNEIKNYWRTRVQNHARQLNCDASSSRFKDAMRCLWTPRLVDQRFQQAAGVVGDHGYTAGAGGHAVSRLASVGCMENSSMVTPSSSGSLASESYGGGLYANVHEGETVNGGDDRMQEANHGLWSGSTQDDNGQLQDPELTGWVQGFSEDLPENFWSLEDIWWMQ*
PeMYB43	ATGGGGAGGCCGCCGTGCTGCGACAAGGCCGGGGTGAAGAAGGGCCCGTGGACGCCGGAGGAGGACCTCATACTCGTGTCCTACATCCAGGAGCACGGCTCCGGGAACTGGCGCGCCGTGCCCTCCAACACCGGTGCGCGCCTGCTCCCGCCTTCCTTTCGTTTTGTGTTTATCTTGGGCGATTGATTGAAATTCTTTCTCTGGTCGGCTCGTTGTTGCTGCTGCTCTTGTCCATGGATGGGTCCTGCAGGGCTGATGCGGTGCAGCAAGAGCTGCCGGCTGCGGTGGACCAACTACCTCCGGCCGGGGATCAAGCGCGGCAACTTCACCGACCAGGAGGAGAAGCTCATCGTCCACCTCCAGGCGCTCCTCGGCAACCGGTAACTAATTTCACTTGAT…	ATGGGGAGGCCGCCGTGCTGCGACAAGGCCGGGGTGAAGAAGGGCCCGTGGACGCCGGAGGAGGACCTCATACTCGTGTCCTACATCCAGGAGCACGGCTCCGGGAACTGGCGCGCCGTGCCCTCCAACACCGGGCTGATGCGGTGCAGCAAGAGCTGCCGGCTGCGGTGGACCAACTACCTCCGGCCGGGGATCAAGCGCGGCAACTTCACCGACCAGGAGGAGAAGCTCATCGTCCACCTCCAGGCGCTCCTCGGCAACCGGTGGGCCGCGATCGCGTCCTATTTGCCGGACCGGACCGACAACGACATCAAGAACTACTGGAACACGCACATCAAGAAGAAGCTCAAGAACATGAGCGCCGGCGAGGACGGCGCCGGCGAGGGCTGGATGCGGCCC…	MGRPPCCDKAGVKKGPWTPEEDLILVSYIQEHGSGNWRAVPSNTGLMRCSKSCRLRWTNYLRPGIKRGNFTDQEEKLIVHLQALLGNRWAAIASYLPDRTDNDIKNYWNTHIKKKLKNMSAGEDGAGEGWMRPGDGGGKASSRSRSSASLSGEGASASHSGTAPTSEGSTGTCKTKAGGAAATAPAFSILESWLLDDGTGHGEVGLMDVPLGDPSEFF*
PeMYB44	ATGGGGAGGCAGCCGTGCTGTGACAAGGTGGGGCTGAAGAAGGGGCCGTGGACGGCGGAGGAGGACCAGAAGCTCGTCAGCTTCCTCCTCAGAAACAGCCAATGCTGCTGGAGGGCCGTGCCCAAGCTCGCCGGTGGGTGACCGTCTACCGTACCCCTAGCTCCCCGGCCGGCCGGGCGCCGGAATGTCACAACCTGTGGTCAATGTCCTGACGATACTCGTGTTTGTGCAAACAGGGCTGCTGCGGTGCGGGAAGAGCTGCCGGCTGCGGTGGACCAACTACCTCCGGCCGGACCTGAAGCGGGGGCTGCTCTCGGAGGACGAGGAGAAGACGGTCATCGACCTGCACGCGCAGCTTGGCAACAGGTAGGCAGTTCCTGAAGCCAAACTGCGCATGCA…	ATGGGGAGGCAGCCGTGCTGTGACAAGGTGGGGCTGAAGAAGGGGCCGTGGACGGCGGAGGAGGACCAGAAGCTCGTCAGCTTCCTCCTCAGAAACAGCCAATGCTGCTGGAGGGCCGTGCCCAAGCTCGCCGGGCTGCTGCGGTGCGGGAAGAGCTGCCGGCTGCGGTGGACCAACTACCTCCGGCCGGACCTGAAGCGGGGGCTGCTCTCGGAGGACGAGGAGAAGACGGTCATCGACCTGCACGCGCAGCTTGGCAACAGGTGGTCGAAGATCGCGTCCCACCTGCCTGGCCGGACGGACAACGAGATCAAGAACCACTGGAACACGCACATCAAGAAGAAGCTCAAGAAGATGGGGATCGACCCCGTGACCCACAAGCCCCTCCAGCCCGCTCCT…	MGRQPCCDKVGLKKGPWTAEEDQKLVSFLLRNSQCCWRAVPKLAGLLRCGKSCRLRWTNYLRPDLKRGLLSEDEEKTVIDLHAQLGNRWSKIASHLPGRTDNEIKNHWNTHIKKKLKKMGIDPVTHKPLQPAPPPQQPQHLAGGDSPEHKVPEEENVVLATGSQLSGGHDVFCTDEVPMMQLDDVILPYDVAVPNISSSSATGSPESSSSSSSASASSSGGFEDEWLPPIMEWPESMYLMGLDDIVTGLTSWDEFEDPFNTYQRIALFDHQETWA*
PeMYB45	ATGGGGAGGGCTCCGTGCTGCGAGAAGATGGGGCTCAAGAGGGGTCCCTGGACGGCGGAGGAGGACAGGATCCTGGTCGCCCACATCGAGCGGCACGGGCACAGCAACTGGCGCGCGCTGCCCAAGCAGGCCGGCCTGCTGCGCTGCGGCAAGAGCTGCCGCCTCCGGTGGATCAACTACCTGCGCCCGGACATCAAGCGCGGCAACTTCACCAGGGAGGAGGAGGACGCCATCATCCACCTCCACGACCTGCTCGGCAACAGGTACTAGTTAATTCCATCATCTGGCCTAGGGGTTCTATTTTAATCTGGCTGCTTCAGTGGAGCAGCGGCCAGACCGGTTCTTGTTTGAATCACACACAAGTTGATTCAGTCGTGGAACCGATTCTTGCAAGAAGAA…	ATGGGGAGGGCTCCGTGCTGCGAGAAGATGGGGCTCAAGAGGGGTCCCTGGACGGCGGAGGAGGACAGGATCCTGGTCGCCCACATCGAGCGGCACGGGCACAGCAACTGGCGCGCGCTGCCCAAGCAGGCCGGCCTGCTGCGCTGCGGCAAGAGCTGCCGCCTCCGGTGGATCAACTACCTGCGCCCGGACATCAAGCGCGGCAACTTCACCAGGGAGGAGGAGGACGCCATCATCCACCTCCACGACCTGCTCGGCAACAGATGGTCCGAGATCGCCGCGAGGCTGCCGGGGAGAACGGACAACGAGATCAAGAACGTCTGGCACACGCACCTCAAGAAGCGGCTCGAGCCAAAGCCATCCGGGCAAGCGCAAGGAACAATCAGTGCGCCCAAGCGC…	MGRAPCCEKMGLKRGPWTAEEDRILVAHIERHGHSNWRALPKQAGLLRCGKSCRLRWINYLRPDIKRGNFTREEEDAIIHLHDLLGNRWSEIAARLPGRTDNEIKNVWHTHLKKRLEPKPSGQAQGTISAPKRKAKKPEAMSALDDPTTVPVLPEQSLSTSATTDYSMASSFENADSFTSEEDFQIDDSFWSETLAITVDSSGSGMESGDVPFGTDCASPPSSSNDDMDFWLRLFMQAGDMQCLSQI*
PeMYB46	ATGAGGATCATGATAAAGGGCGGCGTGTGGAAGAACACGGAGGACGAGATCCTCAAGGCGGCGGTGATGAAGTACGGCAAGAACCAGTGGGCGCGCATCTCCTCGCTGCTCGTCCGCAAGTCCGCCAAGCAGTGCAAGGCCCGCTGGTACGAGTGGCTCGACCCCTCCATCAAGAAGGTAAATGAAGCCCCGAACCTCCCGTTGCTCGCGCTAACGGCCGAATGCGTGCGTGTTCCGTTGATTCGCGATGTTGTATTGTGACACTATTGCTTTTGTTAGCGAGAGAACTGCGGTTGGATGCTGTTATGAAATGAGAAGGAATGAGAGGCCTCATAATTGTGGTGTGGTGTGGTGTTGTGACACTGCCGTTTTGTTTGTTTGAATTTTCAGAAACTCAGC…	ATGAGGATCATGATAAAGGGCGGCGTGTGGAAGAACACGGAGGACGAGATCCTCAAGGCGGCGGTGATGAAGTACGGCAAGAACCAGTGGGCGCGCATCTCCTCGCTGCTCGTCCGCAAGTCCGCCAAGCAGTGCAAGGCCCGCTGGTACGAGTGGCTCGACCCCTCCATCAAGAAGACTGAGTGGACAAGGGAAGAGGATGAGAAGCTACTCCATCTTGCTAAACTCATGCCTACTCAGTGGAGGACAATTGCACCTATTGTAGGTCGAACACCATCTCAGTGCCTTGAGCGTTATGAAAAACTGCTTGATGCTGCCTGTGCAAAGGATGAGAATTATGAGCCTAATGATGACCCGAGGAAGTTGCGACCTGGTGAGATTGATCCAAACCCCGAGTCC…	MRIMIKGGVWKNTEDEILKAAVMKYGKNQWARISSLLVRKSAKQCKARWYEWLDPSIKKTEWTREEDEKLLHLAKLMPTQWRTIAPIVGRTPSQCLERYEKLLDAACAKDENYEPNDDPRKLRPGEIDPNPESKPARPDPVDMDEDEKEMLSEARARLANTRGKKAKRKAREKQLEEARRLASLQKRRELKAAGIDTRQRRRKRKGIDYNAEIPFEKRPPPGFYDTVGEDRPLEHVQFPTTIEELEGKRRVDIEAQLRKQDIAKNKILQRQDAPAAIMQANKLNDPEAVTKRSKLMLPPPQISDHELEEIAKMGNAGDPTLAEELGEGSTATRTLLASYSQTPRLGMTPLRTPQRTPAGKGDAIMMEAENLARLRESQTPLLGGDNPELHPSDFSGVTP…
PeMYB47	ATGGGGAGGAGGGCGTGCTGTGCAAAGGAAGGGGTGAAGAGAGGGGCATGGACGAGCGAGGAGGACGACACCTTGGCCTCCTACATCAAGGCCCACGGAGAAGGCAAATGGAGGGAAGTCCCTCAGAGAACTGGTACTTGAAATGATATGTAATTTTTTTATATGGCCACAATTAAGTTTTGAAGAACGCACGGCTATATGTATGCGTGTGATTGATCGGCGTAGGTTTGCGGCGTTGCGGCAAGAGCTGCCGGCTGCGGTGGCTCAACTATCTCCGGCCAAACATCAAGCGCGGCAACATCTCCGACGACGAGGAGGATCTCATCATCAGGCTCCACAACCTCCTCGGCAACAGGTCTCAGTAACTGCACATGAACTTGCATGCATCCACACATGCTG…	ATGGGGAGGAGGGCGTGCTGTGCAAAGGAAGGGGTGAAGAGAGGGGCATGGACGAGCGAGGAGGACGACACCTTGGCCTCCTACATCAAGGCCCACGGAGAAGGCAAATGGAGGGAAGTCCCTCAGAGAACTGGTTTGCGGCGTTGCGGCAAGAGCTGCCGGCTGCGGTGGCTCAACTATCTCCGGCCAAACATCAAGCGCGGCAACATCTCCGACGACGAGGAGGATCTCATCATCAGGCTCCACAACCTCCTCGGCAACAGGTGGTCTCTCATTGCAGGCAGGCTGCCTGGCCGAACAGACAATGAGATCAAGAACTACTGGAACAGCACGCTCGGCCGGAAGGCCGGCGGCGGCGGCGGCACGAGGGTCCGCACGCTCGACGGCGCCTCCCAAGCC…	MGRRACCAKEGVKRGAWTSEEDDTLASYIKAHGEGKWREVPQRTGLRRCGKSCRLRWLNYLRPNIKRGNISDDEEDLIIRLHNLLGNRWSLIAGRLPGRTDNEIKNYWNSTLGRKAGGGGGTRVRTLDGASQATDGAAALSSSEPGQAAPRADPNAGAAGRTALSSALWAPKAVRSTGGLFFHRETLPPLAEAQTGGVDGDDSSGSSPATSAFPAPEPFLSGGGDWMDDVRALASFLESDEDWVRCQMAEPRVQ*
PeMYB48	ATGTCCTTCCTTTGCTATCGAATTCAGACTCTGTTGCGTGAGACGTCCTCTCCTGAACCAGTAATAGAATATGGCCCCAATGAGAGTCGTGCTATCTCACCTAATGCAACCGATGTTTTTCATGCATCTGAGTCTGTTGCTGCAGAAATAATAGAGGATGCAAGGGGGGGAAATGCAGATGGTAGTCGAAGTGCAGAAAATTCAGAAAGCAATAATTCTTCCTCTGAAGAGTTACAGGTTGCAAGGCACCCTACGTAGACAAGGCCCAAGAGTATTATCTGCTGTAGTTGAGCCCACATCACACGTCGAAGCTCTAGAAGGTCCACAGTGGAAAGCTGCTATGGATGCCGAGTACTCTGCCCTTCTGAAGAACAACACCTGACATCTTGTTCCACGTCG…	ATGTCCTTCCTTTGCTATCGAATTCAGACTCTGTTGCGTGAGACGTCCTCTCCTGAACCAGTAATAGAATATGGCCCCAATGAGAGTCGTGCTATCTCACCTAATGCAACCGATGTTTTTCATGCATCTGAGTCTGTTGCTGCAGAAATAATAGAGGATGCAAGGGGGGGAAATGCAGATGATGATATTATAATTGCAAGATCATGTGATAAGGCATCAGACAAATTGATTCAGCAGCTTTTAGCAGACTTTGCTATAAAAGATCTTGGAAAACTGAGTTACTTCCTTGGTGTTGAGGCAACCTATGTGGCTATGTTAACAAAGGCGAAGACGGCGGCGAAGGGAGGAGGAAGAGGCCGAAGAGGAGGGGGAGTTGAGGAGGAGGAGGAGGAGACCATG…	MSFLCYRIQTLLRETSSPEPVIEYGPNESRAISPNATDVFHASESVAAEIIEDARGGNADDDIIIARSCDKASDKLIQQLLADFAIKDLGKLSYFLGVEATYVAMLTKAKTAAKGGGRGRRGGGVEEEEEETMSIWNNNNTGGGGGMRKGPWTEQEDVHLVWFVRLFGERRWDFLAKVSGLKRTGKSCRLRWVNYLHPGLKRGRITPDEERLILQLHAQWGSRWSRIARKLPGRTDNEIKNYWRTHMRKKAQDEKKKRAAALASASPSSSSSSTSCSASLNNGTSSTWSAVTEALVQESSSGDEAEETTTAASQHQQPPQDQQEHYYRMDQLWNEIAAAEAATCYAEGWGTRHVVSSEPPASMPSPVWEFCADYSLWRIDDEEYYNKMLDAS*
PeMYB49	ATGGCTGCGGCGGCGTGTAGAGGCGGCGGCGGCAGTGCCAAGGACGTGGATCGGATCAAGGGGCCCTGGAGCCCCGAGGAGGACGACGCGCTGCAGCGGCTCGTCGCGCGGCACGGCGCCCGCAACTGGTCCCTCATCAGCAAGTCCATCCCGGGACGCTCGGGCAAGTCCTGCCGCCTCCGCTGGTGCAACCAGCTCTCGCCGCAGGTGGAGCACCGCCCCTTCACCCCCGAGGAGGACGACACCATCCTGCGCGCCCACGCCCGCTTCGGTAACAAGTGGGCCACGATCGCCAGGCTCCTCTCCGGCCGCACCGACAACGCCATCAAGAACCACTGGAACTCCACCCTCAAGAGGAAGTACTCCTCGGCTCCTAACTCTATGGCGCACGGACTCGNN…	ATGGCTGCGGCGGCGTGTAGAGGCGGCGGCGGCAGTGCCAAGGACGTGGATCGGATCAAGGGGCCCTGGAGCCCCGAGGAGGACGACGCGCTGCAGCGGCTCGTCGCGCGGCACGGCGCCCGCAACTGGTCCCTCATCAGCAAGTCCATCCCGGGACGCTCGGGCAAGTCCTGCCGCCTCCGCTGGTGCAACCAGCTCTCGCCGCAGGTGGAGCACCGCCCCTTCACCCCCGAGGAGGACGACACCATCCTGCGCGCCCACGCCCGCTTCGGTAACAAGTGGGCCACGATCGCCAGGCTCCTCTCCGGCCGCACCGACAACGCCATCAAGAACCACTGGAACTCCACCCTCAAGAGGAACACCGAGTTCTTGGCGATGATGCAGGAGATGATCCGGATC…	MAAAACRGGGGSAKDVDRIKGPWSPEEDDALQRLVARHGARNWSLISKSIPGRSGKSCRLRWCNQLSPQVEHRPFTPEEDDTILRAHARFGNKWATIARLLSGRTDNAIKNHWNSTLKRNTEFLAMMQEMIRIEVRNYMSGFDPRSPADGVHAAAAAKRMMGMAKIEYSDQSATAQQESQQERNERRKAEAASEEKKRA*
PeMYB50	ATGTGCACCAGGGGCCACTGGAGGCCGTCAGAGGACGAGAAGCTGAAGGAGCTCGTTGCGCGATATGGGCCGCACAACTGGAACGCCATCGCCGAGAAGCTTCAAGGCCGATCAGGTGACACGCATGATGATACATACGTATATGCTCAAGAATTTCTCTGTTGGATAACTGTATATGTTGTGGTTCCTATCTTCTTCTTGGTGCAATTGCTTTGAGTAAGTTTATTTGACTTTGGGATTTGGCATGTTTAGTTCAGAGAATTTTAATTTGTTAGGGTGTCATGTCAAAGAGGTGCTTATCTGCAGTTCATCAATACACATGATGTTCACTTTGATGTGTATGTCATATCTCTATCACTTGTAGAGCAATTTTATCTATCTATCTAGCTAGTGAGTTAA…	ATGTGCACCAGGGGCCACTGGAGGCCGTCAGAGGACGAGAAGCTGAAGGAGCTCGTTGCGCGATATGGGCCGCACAACTGGAACGCCATCGCCGAGAAGCTTCAAGGCCGATCAGGGAAAAGCTGTAGGCTGAGGTGGTTCAATCAGCTCGACTCAAGGATCAACCGGAGCCCCTTCTCGGAGGAGGAGGAGGAGCTGCTCCTTGCCTCGCACCGCGTCCACGGCAACCGGTGGTCCGTCATCGCCAGGCTTTTCCCAGGGCGCACCGACAACGCCGTGAAGAACCACTGGCATGTGATCATGGCTCGGCGGTGCAGGGAGCGGATGAGGCTGTCGAATAGGCGGGGCGGCGCTGCTGCCACCACAGTTGGTGCTGTGAAAGATGAAAGCCCTAGGAAG…	MCTRGHWRPSEDEKLKELVARYGPHNWNAIAEKLQGRSGKSCRLRWFNQLDSRINRSPFSEEEEELLLASHRVHGNRWSVIARLFPGRTDNAVKNHWHVIMARRCRERMRLSNRRGGAAATTVGAVKDESPRKAEKLRPDTNSMVSLLDKYRREFAGPFAISHHNKGGYCSSTNEDTNKSVEFYDFLQVNVSSSDTKCGSSIEEQEENRDDQGQVQLIDFMEVGTSHQ*
PeMYB51	ATGGATTTCAGTTGCTTCCAGCCCCATGCAGGAGGAATCAGCTGTGATGACATGCCGTTTGATTCCTATGTGCAGCAAAATAGCCACCACGAGCTCCTTCCTGTTGATCATCCGTTTGAAGGCATTTCTCATGAATGCACACCTGCCCGTGGATCTATAGTCCCCTTTGCAGCCTTCTACGATCTTGGTGATCATGAGTACTACTACCCACAAGGAGGATCAAAGAAGGCTGTTGTCGACAACGCTTCGCCGATCGTTCAAAATGCTGGGTCTGATCACCTGCCTCTGCTGACGCCTAAGACTGAGGTTTCTCATCTCATAGGAGGTGGCGTTAGATCATACAAGGCATATCAGATGAATGGCAGGTTCATTCCAAGAAAGAAGGCCTCGAGTAAGACT…	ATGGATTTCAGTTGCTTCCAGCCCCATGCAGGAGGAATCAGCTGTGATGACATGCCGTTTGATTCCTATGTGCAGCAAAATAGCCACCACGAGCTCCTTCCTGTTGATCATCCGTTTGAAGGCATTTCTCATGAATGCACACCTGCCCGTGGATCTATAGTCCCCTTTGCAGCCTTCTACGATCTTGGTGATCATGAGTACTACTACCCACAAGGAGGATCAAAGAAGGCTGTTGTCGACAACGCTTCGCCGATCGTTCAAAATGCTGGGTCTGATCACCTGCCTCTGCTGACGCCTAAGACTGAGGTTTCTCATCTCATAGGAGGTGGCGTTAGATCATACAAGGCATATCAGATGAATGGCAGGTTCATTCCAAGAAAGAAGGCCTCGAGTAAGACT…	MDFSCFQPHAGGISCDDMPFDSYVQQNSHHELLPVDHPFEGISHECTPARGSIVPFAAFYDLGDHEYYYPQGGSKKAVVDNASPIVQNAGSDHLPLLTPKTEVSHLIGGGVRSYKAYQMNGRFIPRKKASSKTLKKANVVKGQWTLEEDRKLVKLVEQFGLRKWSHIAQMLPGRVGKQCRERWHNHLRPNIKKDTWSEEEDMVLIQTHKEVGNKWAEIAKRIPGRTENSIKNHWNATKRRQFARRRSRTSSKTPKSGTILQNYIKSLGIGPSKAIAPLAPQEPTLSPSSPASSSTPKSEQMNDKRPESNPSNMTLTQGMLSVHEDSYSQIHSCEELVVPTCDEFSIDMCDGLFDTKEEAQFQVYNIDDDVDMNYIFNHIDYAIKIDHEIDMEMTWDDDA…
PeMYB52	ATGGCCAGGATGTGCGGCCGCGCCGGCGAGCCGGCGGTGCGCAAGGGCCCGTGGACGCTGGAGGAGGACCTCATCCTCGTCAGCTACATCTCCCAGCACGGGGAAGGCTCTTGGGACAGCCTCGCGCGCTCTGCTGGTAAGACTCGGTGATCAATTGGTACTACCTAGCTTAATTAACTAGCTTGCTTTGTCGTGCTCTCCGACTAATTAATTTGTTCCTACAATGCCCAATGGCATTGGCGTGCATTCTTGAGAGTTGAATGGTCGAAGCTTACGGAGATTTTCGTCTTTGTGGTGTGCCAATTCGGCCAGGTCTGAACCGGAATGGAAAGAGCTGCAGGCTGCGATGGCTGAACTACCTCAGGCCGGGGGTGCGGCGAGGAAGCATCTCGCCGGAGG…	ATGGCCAGGATGTGCGGCCGCGCCGGCGAGCCGGCGGTGCGCAAGGGCCCGTGGACGCTGGAGGAGGACCTCATCCTCGTCAGCTACATCTCCCAGCACGGGGAAGGCTCTTGGGACAGCCTCGCGCGCTCTGCTGGTCTGAACCGGAATGGAAAGAGCTGCAGGCTGCGATGGCTGAACTACCTCAGGCCGGGGGTGCGGCGAGGAAGCATCTCGCCGGAGGAGGACGCGGTCATCCGGGAGCTCCACGAGAGGTGGGGGAACAGGTGGTCCAAGATCGCCAAGCACCTCCCCGGCCGGACCGACAACGAAATCAAGAACTACTGGAGGACCCGGATACACAAGAAACCGCACAAGAGCCAGCAGCAACCGTGCCAGGACGCCATGGCCACGAACGAG…	MARMCGRAGEPAVRKGPWTLEEDLILVSYISQHGEGSWDSLARSAGLNRNGKSCRLRWLNYLRPGVRRGSISPEEDAVIRELHERWGNRWSKIAKHLPGRTDNEIKNYWRTRIHKKPHKSQQQPCQDAMATNESASTGQASSTVGDGYMQASLPYAELNSVADHIEMADVDAMTTQFFSSEFNESFWNVVDNFWETMAVSDTTI*
PeMYB53	ATGGGGAGGGCTCCGTGCTGCGAGAAGATGGGCCTCAAGAAGGGGCCGTGGACCCCCGAGGAGGACAAGGTCCTCGTCGCGCACATCGAGCGCTTCGGCCACAGCAACTGGCGCGCGCTGCCCAAGCTAGCCGGTGAGCAACTCGTTCGACACCTCGGTATCTCGCGCGTGGGCGCGTGGCGCCGCGGCGGGCAGGACGCTAAAGGTCCTTGTGTTTTGTGATGTTGCAGGGCTGCTGCGGTGCGGCAAGAGCTGCCGGCTCCGGTGGATCAACTACCTGCGCCCGGACATCAAGCGAGGCAACTTCACCAAGGAGGAGGAGGACACCATCATCCAGCTCCACGAGCTTCTTGGCAACAGGTACCACTACTACTCATTTTGCCTTTTGCCTTCTCCTCC…	ATGGGGAGGGCTCCGTGCTGCGAGAAGATGGGCCTCAAGAAGGGGCCGTGGACCCCCGAGGAGGACAAGGTCCTCGTCGCGCACATCGAGCGCTTCGGCCACAGCAACTGGCGCGCGCTGCCCAAGCTAGCCGGGCTGCTGCGGTGCGGCAAGAGCTGCCGGCTCCGGTGGATCAACTACCTGCGCCCGGACATCAAGCGAGGCAACTTCACCAAGGAGGAGGAGGACACCATCATCCAGCTCCACGAGCTTCTTGGCAACAGATGGTCCGCGATTGCCGCCAGGCTGCCGGGGAGGACGGACAACGAGATCAAGAACGTCTGGCACACGCACCTCAAGAAGCGGCTCGAGCCCAAGGCGCAGGAGCACGGGGCGGCGAGCGCCAAGAAGCACAAGCCT…	MGRAPCCEKMGLKKGPWTPEEDKVLVAHIERFGHSNWRALPKLAGLLRCGKSCRLRWINYLRPDIKRGNFTKEEEDTIIQLHELLGNRWSAIAARLPGRTDNEIKNVWHTHLKKRLEPKAQEHGAASAKKHKPAAPKRESGGRRTDVPTTAPVSPERSVLSSVTESSMASSVAEHGNTGSSAFAKEESFTSGSEDFQIDESFWSETLSMPLDSHDVSMEPRDAFGASSGAADDMDFWLRVFIEAGDVQQLPQI*
PeMYB54	ATGGGGAGGCAGCCGTGCTGCGACAAGGTGGGCCTGAAGAAGGGGCCGTGGACGGCGGAGGAGGACCAGAAGCTCGTCGGTTTCCTCCTCACCCACGGCCACTGCTGCTGGCGCGTCGTCCCCAAGCTCGCAGGTGAGGTGGCCCGAATCCCCTGCTCCAAGGACCGTACATGCATGAACGCATGCGTGCAATGTAACCTTACATGCATCTGTGACTCTGCTTGTGCGTGCGCGCGCGCGTGTGATTGTGCGTTGCAGGGTTGCTGAGGTGTGGGAAGAGCTGCAGACTGCGGTGGACCAACTACCTGAGGCCGGACCTCAAGAGGGGGCTCCTCTCCGACGAGGAGGAGAAGCTCGTGATCGACCTGCACGCGCAGCTCGGCAACAGGTGAGTGTGCA…	ATGGGGAGGCAGCCGTGCTGCGACAAGGTGGGCCTGAAGAAGGGGCCGTGGACGGCGGAGGAGGACCAGAAGCTCGTCGGTTTCCTCCTCACCCACGGCCACTGCTGCTGGCGCGTCGTCCCCAAGCTCGCAGGGTTGCTGAGGTGTGGGAAGAGCTGCAGACTGCGGTGGACCAACTACCTGAGGCCGGACCTCAAGAGGGGGCTCCTCTCCGACGAGGAGGAGAAGCTCGTGATCGACCTGCACGCGCAGCTCGGCAACAGGTGGTCCAAGATCGCGGCGCGGCTCCCCGGGAGGACGGACAACGAGATCAAGAACCACTGGAATACCCACATCAGGAAGAAGCTCCGCAAGATGGGCATCGACCCCGTCACGCACCGGCCCTTGGACCCTCCTCCC…	MGRQPCCDKVGLKKGPWTAEEDQKLVGFLLTHGHCCWRVVPKLAGLLRCGKSCRLRWTNYLRPDLKRGLLSDEEEKLVIDLHAQLGNRWSKIAARLPGRTDNEIKNHWNTHIRKKLRKMGIDPVTHRPLDPPPAQELEQQLPPQHQEPPQLQEPPPQQHGGELLRQGAAAAAARNHGATAAAGGGGGHEQLLCFPCLCGLAVLLLLCVGCLGGVWRRRGGVAGAHVPVRHGWYHGRGLGWLHPRRRRLGRRSVRPLLPRRWLRSRRLDVIRS*
PeMYB55	ATGGGGAGGCAGCCGTGCTGTGACAAGCAGGGGGTGAAGCGGGGGCCATGGACGGCGGAGGAGGACAAGAAGCTCATCAGCTTCGTCCTGACGCACGGCCGCTGCTGCTGGCGAGCGGTACCTAAGCTGGCGGGGCTGCTGCGCTGCGGCAAGAGCTGCCGGCTGCGGTGGACAAACTACCTCCGCCCCGACCTCAAGCGTGGCCTCCTCACCGCCGACGAGGAGCAGCTCATCGTCGACCTTCACGCCAAGCTCGGCAACAGGTACACCCGCCTGCATGGGTATCTCATAGTATATTGGAGCTAACACGCGTGCATGCATGCATATGTGGCATTTCGTACGTCCATCCATTTGCTTCATTTTGCTATGCTAGAAGAAGCTATTTGCATGCATTCCGGC…	ATGGGGAGGCAGCCGTGCTGTGACAAGCAGGGGGTGAAGCGGGGGCCATGGACGGCGGAGGAGGACAAGAAGCTCATCAGCTTCGTCCTGACGCACGGCCGCTGCTGCTGGCGAGCGGTACCTAAGCTGGCGGGGCTGCTGCGCTGCGGCAAGAGCTGCCGGCTGCGGTGGACAAACTACCTCCGCCCCGACCTCAAGCGTGGCCTCCTCACCGCCGACGAGGAGCAGCTCATCGTCGACCTTCACGCCAAGCTCGGCAACAGATGGTCCAAGATTGCTGCCAAGTTACCCGGTAGAACGGACAACGAGATCAAGAACCACTGGAACACACACATCAAGAAGAAGCTCATCAAGATGGGCATTGACCCGGCCACACGCCAGCCTCTGGCCAACACCAAG…	MGRQPCCDKQGVKRGPWTAEEDKKLISFVLTHGRCCWRAVPKLAGLLRCGKSCRLRWTNYLRPDLKRGLLTADEEQLIVDLHAKLGNRWSKIAAKLPGRTDNEIKNHWNTHIKKKLIKMGIDPATRQPLANTKEASPTGTTSRSTVTTESTKSSDTIGLLDSKGGCSGGISMPTDSSEQSSRNTGGHDQDPLVNWLLEAELPIGEPWLNFASSNDDELSSIAGPLPWDGTTDWLLDYQDFGMGGDSSLIESAMFHSSNGSKF*
PeMYB56	ATGGCGGCGGCGTGTAGAGGAGGCGGTGGCGGCGCTAAGGACGTGGATCGGATCAAGGGGCCATGGAGCCCCGAGGAGGACGACGCGCTGCAGCGCCTCGTCGCGCGGCACGGCTCCCGCAACTGGTCCCTCACCAGCAAGTCCATCCCGGGGCGGTCCGGCAAGTCCTGCCGCCTCCGCTGGTGCAACCAGCTCTCGCCGCAGGTGGAGCACCGCCCCTTCACGCCCGAGGAGGACGACACCATCCTCCGCGCCCACGCACGCTTCGGCAACAAGTGGGCCACCATCGCCAGGCTCCTCTCGGGGCGCACCGACAACGCCATCAAGAACCACTGGAACTCCACCCTCAAGAGGAAATATCCATCTTCTGCTTCCTCCTCTGCTTCTGTGGCGGATGCC…	ATGGCGGCGGCGTGTAGAGGAGGCGGTGGCGGCGCTAAGGACGTGGATCGGATCAAGGGGCCATGGAGCCCCGAGGAGGACGACGCGCTGCAGCGCCTCGTCGCGCGGCACGGCTCCCGCAACTGGTCCCTCACCAGCAAGTCCATCCCGGGGCGGTCCGGCAAGTCCTGCCGCCTCCGCTGGTGCAACCAGCTCTCGCCGCAGGTGGAGCACCGCCCCTTCACGCCCGAGGAGGACGACACCATCCTCCGCGCCCACGCACGCTTCGGCAACAAGTGGGCCACCATCGCCAGGCTCCTCTCGGGGCGCACCGACAACGCCATCAAGAACCACTGGAACTCCACCCTCAAGAGGAAATATCCATCTTCTGCTTCCTCCTCTGCTTCTGTGGCGGATGCC…	MAAACRGGGGGAKDVDRIKGPWSPEEDDALQRLVARHGSRNWSLTSKSIPGRSGKSCRLRWCNQLSPQVEHRPFTPEEDDTILRAHARFGNKWATIARLLSGRTDNAIKNHWNSTLKRKYPSSASSSASVADAGAADDAADLARPLKRTSSDSHPGLCFSPGSPSGSDLSDSSHHSLPSVMPSAATSHPQQHVYRPVARTVGVVVLPTPPPPATSLSLSLSLPGPDPPDPTPSEATPAAPPPPLPAQPAPASQMPPPMPFQLQNLAPAPFSGEFLAMMQEMIRIEVRNYMSGLDPRSPADGVHAAAAAKRVMGMAKIE*
PeMYB57	ATGGGGAGGGCTCCGTGCTGCGAGAAGATGGGCCTCAAGAAGGGGCCGTGGACGCCCGAGGAGGACAAGGTCCTCGTCGCGCACATCCAGCGCTTCGGCCACGGAAACTGGCGCGCGCTGCCCAAGCAAGCCGGTGAGTGGGCAACTCATTCGACGACACCTCGGTGTCTCGTGCCGGCCGGACGCAGGACGCTAAAGATCCTTGTGTCTTGTGTGATGTTGCAGGGCTACCGCGGTGCGGCAAGAGCTGCCGGCTCCGGTGGATCAACTACCTGCGGCCGAACATCAAGCGCGGCAACTTCACCAAGGAGGAGGAGGACACCATCATCCAGCTCCACGAGCTGCTTGGCAACAGGTACTACTGCTTCTGCTGCTCATTTTGCCTTTTGCCTTCTTCTT…	ATGGGGAGGGCTCCGTGCTGCGAGAAGATGGGCCTCAAGAAGGGGCCGTGGACGCCCGAGGAGGACAAGGTCCTCGTCGCGCACATCCAGCGCTTCGGCCACGGAAACTGGCGCGCGCTGCCCAAGCAAGCCGGGCTACCGCGGTGCGGCAAGAGCTGCCGGCTCCGGTGGATCAACTACCTGCGGCCGAACATCAAGCGCGGCAACTTCACCAAGGAGGAGGAGGACACCATCATCCAGCTCCACGAGCTGCTTGGCAACAGATGGTCCGCGATTGCCGCCAGGCTGCCCGGGAGGACGGACAACGAGATCAAGAACGTCTGGCACACGCACCTCAAGAAGCGGCTCGAGCCCAAGGCTCAGGAGCGCGAGGCAAGCGGCGCCAAGAAACACAAGCCT…	MGRAPCCEKMGLKKGPWTPEEDKVLVAHIQRFGHGNWRALPKQAGLPRCGKSCRLRWINYLRPNIKRGNFTKEEEDTIIQLHELLGNRWSAIAARLPGRTDNEIKNVWHTHLKKRLEPKAQEREASGAKKHKPAAPKRESGGRRTDATTAPVSPERPVSSSVTDSSMASSVAEHGNTGSSAFVKGESFTSGSEDFQIDESFWSETLSMPLDSYDVSVEPRDAFGADDMDFWLRTFMEAGDVQDLPQI*
PeMYB58	ATGGAGTCCTCTGTGCCAATGATAATAGCTGACAGAAAGGCTAATGCTTTTCATATCAGGAGGACAAAAAAAAAATATGGAAGAAACCAGATAGGGACTTTACGAAGATTCCCATTTCCAATGGTAAGCAACCGGTTAAAATTTCAGAATACACCAGCCATTTTGTGGATTGCAAAGTAGGATTTTCATTCTAAATTACTCCGAGCTAGGGCATTTTCAGACACCTCCAGCCAAGTTTTGCATCTTGCAAGCATACACATATTACAGAATATTCTTTGCAAAGGGAGGAGAATTAAAACTCACCAAATAATTCGTCATTAATTTCAGCCAAAAAACAGCTCGTTTTCAATCTGATACCGCCTACTTATATTTCTCTCAGCAGTCAGCAGTTGCCAGGTT…	ATGGAGTCCTCTGTGCCAATGATAATAGCTGACAGAAAGGCTAATGCTTTTCATATCAGGAGGACAAAAAAAAAATATGGAAGAAACCAGATAGGGACTTTACGAAGATTCCCATTTCCAATGACTGGAGTTCACCAAGCATCTCATCCTGAAACTGGAGCCCACAAGCACACAGAGGAAGAAGAGCAAGAAGACCGGCTCCCAGCCGATACAAGGGTCGATATGGTGACAGTGAGAGAAGAGACACGCAAAGGGCCGTGGACAGAGCAGGAGGACCTGCAACTGGTATGCACTGTCTGTTCGTTCGGTGAACGTCGTTGGGATTTCATTGCCACAGTATCAGGCCTCAACCGCACAGGCAAGAGCTGCCGCCTCCGGTGGGTCAACTACCTCCACCCT…	MESSVPMIIADRKANAFHIRRTKKKYGRNQIGTLRRFPFPMTGVHQASHPETGAHKHTEEEEQEDRLPADTRVDMVTVREETRKGPWTEQEDLQLVCTVCSFGERRWDFIATVSGLNRTGKSCRLRWVNYLHPGLKRGRMSPHEERLILELHARWGNRWSRIARRLPGRTDNEIKNYWRTHMRKKAQERKRNMSPSSSSSSLTYQSCHPETPSIIGIDEQELHGGSSSCITSILKGTPADMDGYPMDQIWMEIEAPEAPTGLGFDEGKDNACGSLSGPLLPSPMWDHYCPEACWKMDGEIKMAQQFGYSKGVGPCY*
PeMYB59	ATGGGGAGGTCGCCGTGCTGCGAGAAGGCGCACACGAACAAGGGGGCGTGGACCAAGGAGGAGGACCAGCGGCTGGTCGCGTATATCAGGGCGCACGGGGAGGGGTGCTGGCGCTCGCTGCCCAAGGCGGCAGGGCTGCTGCGGTGTGGCAAGAGCTGCCGCCTCCGATGGATGAACTACCTCAGGCCCGACCTCAAGCGCGGCAACTTCACTGACCACGAAAACGAGCTCATCATCCGCCACCACAGCCTCCTCGGCAACAAGTAAGGCCGTTATAACTCCCAACTCACCGCCAATCGAGGCAGCTCGTCAACAAACTTCTCCTGGTTCTTTACTGACACGAGCTCAATTCGGTTGGTTGGTTCTTGCAGGTGGTCTCTCATCGCCGGGCAGCTGCCG…	ATGGGGAGGTCGCCGTGCTGCGAGAAGGCGCACACGAACAAGGGGGCGTGGACCAAGGAGGAGGACCAGCGGCTGGTCGCGTATATCAGGGCGCACGGGGAGGGGTGCTGGCGCTCGCTGCCCAAGGCGGCAGGGCTGCTGCGGTGTGGCAAGAGCTGCCGCCTCCGATGGATGAACTACCTCAGGCCCGACCTCAAGCGCGGCAACTTCACTGACCACGAAAACGAGCTCATCATCCGCCACCACAGCCTCCTCGGCAACAAGTGGTCTCTCATCGCCGGGCAGCTGCCGGGCAGGACGGACAACGAGATTAAGAACTACTGGAACACGCACATCAAGCGCAAGCTCCTCGCCCGCGGCATCGACCCGCAGACGCACCGCCCGCTACTCAGCGGCACC…	MGRSPCCEKAHTNKGAWTKEEDQRLVAYIRAHGEGCWRSLPKAAGLLRCGKSCRLRWMNYLRPDLKRGNFTDHENELIIRHHSLLGNKWSLIAGQLPGRTDNEIKNYWNTHIKRKLLARGIDPQTHRPLLSGTTDAASNVPAKAAAVFAVTKPPAPVESSDDGSSGATSTGEPRCPDLNLDLSVGPPPADTPTSQPVCLCYHLGFRGGEACSCQAGSASPQGFRYFRPLEEGQYI*
PeMYB60	ATGGGGAGGGCGCCTTGCTGCGACAAGGTAGGGCTCAAGAGAGGGCGATGGACCGCCGAGGAAGACGGGGTGCTGGCCAGGTACATTGCCGACCACGGAGAAGGCTCCTGGAGGTCTCTCCCCAAGAACGCAGGTAATCAATCAATCAATCAATCATACATACGCACGCACAATTTACTGTCTTACTAATTACTAGCTAGGCTATTTGCATCGTGTTGTACGCACGCACGCAGGGCTGTCGAGGTGTGGCAAGAGTTGCAGGCTGCGGTGGCTCAATTATCTTAGAACCGATATCAAGAGAGGGAACATCAGCAAGGAGGAGGAGGACACCATCATCAACCTCCACTCCTCTCTTGGAAACAGGTACCTTATCATCAGCTTAATTCATTCCTTTTAGTT…	ATGGGGAGGGCGCCTTGCTGCGACAAGGTAGGGCTCAAGAGAGGGCGATGGACCGCCGAGGAAGACGGGGTGCTGGCCAGGTACATTGCCGACCACGGAGAAGGCTCCTGGAGGTCTCTCCCCAAGAACGCAGGGCTGTCGAGGTGTGGCAAGAGTTGCAGGCTGCGGTGGCTCAATTATCTTAGAACCGATATCAAGAGAGGGAACATCAGCAAGGAGGAGGAGGACACCATCATCAACCTCCACTCCTCTCTTGGAAACAGGTGGTCTCTGATAGCCAGACAGCTGCCCGGCCGAACAGACAACGAGATCAAGAACTACTGGAACACGCACCTCAGCCGGCAGATCCACACCTTCTGGGGTGCCCCCGCGGATGGCCACGCCGCCGCCGCCGTGACG…	MGRAPCCDKVGLKRGRWTAEEDGVLARYIADHGEGSWRSLPKNAGLSRCGKSCRLRWLNYLRTDIKRGNISKEEEDTIINLHSSLGNRWSLIARQLPGRTDNEIKNYWNTHLSRQIHTFWGAPADGHAAAAVTIDIRVLPGGRTSRRPVVDSKKPAGAGTEAVTVGHSNSTGAETAAPSPMASQSDELRLHSVVVERKKQAGNMSAAPSSEGSSGTMGLSPTGIGQWEAGSEIRDGGGPVVGRAEEDDLSGVDWEGLAAQLWGDVSLGSELESLARWLMSDSDS*
PeMYB61	ATGGGCAGGCAGCCATGCTGTGACAAGGTTGGCCTCAAGAGGGGGCCATGGACGGCGGAGGAGGACCAGAAGCTGGTCAGCTTCCTCTTCTCCCATGGCCATTGCTGCTGGAGGATTGTCCCCAAGCTTGCAGGTGCATGCATGCCTGGTCAGCAGTGCAATGGAAAAGATTCACATGCAAATGCAGATGCAGATGCAGATGTTTCTTTTCTTGAGATCGTCGTCCTGACATGAGACATGACTGTGCCTTGTTTTCGCTCTCAACTGCTACATTCGCAGGGCTGCTGAGGTGTGGCAAGAGCTGCCGGCTGAGATGGACGAACTACCTGCGGCCCGACCTCAAGAGGGGCCTCCTTTCCGAGGACGAGGAGAAGCTGGTCATTGATCTCCACGCGCAGC…	ATGGGCAGGCAGCCATGCTGTGACAAGGTTGGCCTCAAGAGGGGGCCATGGACGGCGGAGGAGGACCAGAAGCTGGTCAGCTTCCTCTTCTCCCATGGCCATTGCTGCTGGAGGATTGTCCCCAAGCTTGCAGGGCTGCTGAGGTGTGGCAAGAGCTGCCGGCTGAGATGGACGAACTACCTGCGGCCCGACCTCAAGAGGGGCCTCCTTTCCGAGGACGAGGAGAAGCTGGTCATTGATCTCCACGCGCAGCTCGGTAACAGATGGTCCAAGATCGCGGCACGGCTCCCCGGGAGAACGGACAACGAGATCAAGAACCTCTGGAACACCCACATCAAGAAGAAGCTCAAGAAGATGGGCATCGACCCCATCACTCACCAGCCAGTCGCTCCCGTTCAG…	MGRQPCCDKVGLKRGPWTAEEDQKLVSFLFSHGHCCWRIVPKLAGLLRCGKSCRLRWTNYLRPDLKRGLLSEDEEKLVIDLHAQLGNRWSKIAARLPGRTDNEIKNLWNTHIKKKLKKMGIDPITHQPVAPVQSDPLKIQQEQQRRDPPEAQEHLDEAKPSSQEPAGSGAGAYDEEAAPVSAEPKGVTCSTSSASASASAVSPSCSSSSASASVATPGADVEWPDPIDLFEVDGVMDMDWDSILSGCGGDGGGISVDLFDHYSDVGFDQEVKKLHQEKQLCMMVDKDLGSTYDRVELEEMVQVALLCTQYYPSHRPKMSEVIRMLEGDGLTEKWEASQNVDTSKSISSELLSPKFMDFAADESSLGPEAMELSGGRTRQQEASISI*
PeMYB62	ATGGCATCGTCGTCGACGACGAATACATCGGATGGAGCGAAGTCGTCGTGCCCGAGGGGCCACTGGAGGCCAGGGGAGGACGAGAAGCTGCGGCAGCTCGTCGAGAAGTACGGCCCGCAGAACTGGAACTCCGTTGCCGAGAAGCTGGAGGGCAGATCAGGTTGGTTTGGTTTCTTTGGCCATCTGTTTTTTTGGTGCTAGGAATACCTCCAGTTCTCCTACCTTGTTATTCTCTTGAAGGAGATGGTCAAAACCTTGGCTGATGCGTTGATTAATTTGTGTTACAAAAATTATGATATGCATACTTGGATTCAATTAACCATGTATCCGGTTGGGGGTATTTCTATGGTCATATTGTTCCAGTGTTGCATCTACAAATTTCCCGTTCTTTTAAAGGAG…	ATGGCATCGTCGTCGACGACGAATACATCGGATGGAGCGAAGTCGTCGTGCCCGAGGGGCCACTGGAGGCCAGGGGAGGACGAGAAGCTGCGGCAGCTCGTCGAGAAGTACGGCCCGCAGAACTGGAACTCCGTTGCCGAGAAGCTGGAGGGCAGATCAGGCAAGAGCTGCCGTCTCCGGTGGTTCAACCAGCTGGACCCGCGGATCAACAAGCGGCCGTTCACGAAAGAGGAGGAGGAGCGGCTGCTGGCGGCGAACCGCGTCCACGGCAACAAGTGGGCGCTCATCGCCCGCCATTTCCCCGGCCGCACCGACAACGCCGTCAAGAATCACTGGCACGTCGTCAGGGCACGCCGCAGCCGCGAGCGCTCCAGGCTCCTCGCCAAGGCGGCGTCGTCG…	MASSSTTNTSDGAKSSCPRGHWRPGEDEKLRQLVEKYGPQNWNSVAEKLEGRSGKSCRLRWFNQLDPRINKRPFTKEEEERLLAANRVHGNKWALIARHFPGRTDNAVKNHWHVVRARRSRERSRLLAKAASSLPTYAGAGGQLEFGSVPATSAGSLCFGFSMLSSGGGLFSSSAAAAPPQLFKSYGNATPSSKMSLVGTSFEAANYSYGGKQSTMAPALSITFSSSSREALALDGLGHGLRGGHDHHRTDNYHDGDEPLKRKQDVPFIDFLGVGVSS*
PeMYB63	TGGTGGTCAAGGCGAAGAAGATCGCGGTGGCAGCGGAGAAGAGAGGAGGAAGAGGAAGAGGAGTAGTTGAGGTGGAGGAGACCATGTCTTGTAACGACGACAGTAGTGGTGGTGGTGGTGGGATGAGGAAGGGGCCGTGGACGGAGCAGGAGGACGTCCAACTGGTATGGTTCGTGCGCTTGTTCGGGGAACGTCGTTGGGATCTCTTAGCAAAGGTATCAGGTTTGCGCGGTGGCGGGTGACCTAGATCGAGCACAAGCAGCATGCATCACACACCATATATGCATATAGATATTCCCCCTAGCTATGTCTTTCAATCCAATTCAGTTCAGTTCAGTTCCTTATCAATTGATTTCTTATCCATATTTTCGTAGCTAGGTAGATGCATATGCATATGCA…	ATGGTGGTCAAGGCGAAGAAGATCGCGGTGGCAGCGGAGAAGAGAGGAGGAAGAGGAAGAGGAGTAGTTGAGGTGGAGGAGACCATGTCTTGTAACGACGACAGTAGTGGTGGTGGTGGTGGGATGAGGAAGGGGCCGTGGACGGAGCAGGAGGACGTCCAACTGGTATGGTTCGTGCGCTTGTTCGGGGAACGTCGTTGGGATCTCTTAGCAAAGGTATCAGGTCTCAAGCGCACCGGCAAGAGCTGCCGCCTCCGGTGGGTCAACTACCTCCACCCCAGCCTCAAGCGCGGCCGCATCACCGCCGACGAGGAGCGCCTCATCCTCCAGCTCCACGCCCAGTGGGGCAGCAGGTGGTCCCGGATCGCCAGGAAGCTACCCGGCCGCACCGACAACGAG…	MVVKAKKIAVAAEKRGGRGRGVVEVEETMSCNDDSSGGGGGMRKGPWTEQEDVQLVWFVRLFGERRWDLLAKVSGLKRTGKSCRLRWVNYLHPSLKRGRITADEERLILQLHAQWGSRWSRIARKLPGRTDNEIKNYWRTHMRKKAQEEKKKRAAASASPSSSSSSTTTSCSASLNNGTSSTSSAVTELVQESSSGDEAEEATTAASQQQQQQQQPRDQQENYYIMDQLWNEIAAAEAATSYAEGWGAGHVVAAEPASSMPSPVWEFSADFSLWRIDDEEYYKKMLDAS*
PeMYB64	ATGCCGCAGGAGGACATGCGCCTCATCGCCTACATTCAGAAGCACGGCCACGCCAACTGGAGAGCCCTCCCCAAGAAAGCAGGTAGCTTGCTAGCTAGGCAATCGCAAATGCGTATGCATGGCGAGTTGCGAGCGGAGGAGAGAGAATTAAATGTGTGGGGGCTTTGGTGATTTTTTTTGATAGGTTTGCTGCGGTGCGGGAAGAGCTGCCGGCTGCGGTGGATCAACTACCTGCGGCCGGACCTGAAGCGCGGCAACTTCACCGTCGACGAGGAGGAGACCATCATAAAGCTGCATGGCTTGCTCGGGAACAAGTACGCCCTGTTTCATTCATGTATCGGAGGTTAATCTGGAGTTGATCCTTGTAATTTTTTCTGGTTTGTTCTTGGATCCAAGAGA…	ATGCCGCAGGAGGACATGCGCCTCATCGCCTACATTCAGAAGCACGGCCACGCCAACTGGAGAGCCCTCCCCAAGAAAGCAGGTTTGCTGCGGTGCGGGAAGAGCTGCCGGCTGCGGTGGATCAACTACCTGCGGCCGGACCTGAAGCGCGGCAACTTCACCGTCGACGAGGAGGAGACCATCATAAAGCTGCATGGCTTGCTCGGGAACAAGTGGTCCAAGATCACGTCGTGCCTGCCCGGGAGGACGGACAACGAGATCAAGAACGTGTGGAACACTCACCTGAAGAAGAAGGTGGCACAGAGGGAGCAGCAGCAGCAGCAGAAGCCGGGCGCCGCCAAGAACAACGGCGACGCCGACACGCCTGTCCCGTCGTCTTCAGCGTCCTCCTCGACTACA…	MPQEDMRLIAYIQKHGHANWRALPKKAGLLRCGKSCRLRWINYLRPDLKRGNFTVDEEETIIKLHGLLGNKWSKITSCLPGRTDNEIKNVWNTHLKKKVAQREQQQQQKPGAAKNNGDADTPVPSSSASSSTTTTTNNGTSGGEQCGTSKEPDMIDILSPLEPNIDISDMLVDAPTDALPAAPMSPSPCSSSSLTTCIGGGVEELLELLEIDIEPDIWSIIDGADAPDVSGARLQGDGDATVPYCTAAIAASTSQEEEGKEWWLENLEKELGLWGPTDESQAHVDPPGQMGYLVGTEGDPVSTYFQSGATAALQLQELGSLATPL*
PeMYB65	ATGGGGCGATCGCCGTGCTGCGAGAAGGAGGGGCTGAAGAAGGGGCCGTGGACGCCGGAGGAGGACCAGAAGCTGCTGTCCTACATTGAGCAGCACGGCCACGGGTGCTGGCGCTCGTTGCCCTCCAAGGCCGGTGAGCGCGGCTATGTTGCTCCGTCGATTGCTCTTGCATGGCCTTCCTCGTTCCCAGCTGGTCCTGCATGCATTCCGCGAGGTTAAATTGTTTCGGTCGTTTCTGACACACAAATGGGCTGTGATATCTTTGCAGGCCTGCAGCGGTGCGGCAAGAGCTGCCGGCTCCGGTGGACGAACTACCTCCGGCCGGACATCAAGAGGGGCAAGTTCAGCCTGCAGGAGGAGCAGACCATCATCCAGCTCCACGCGCTTCTCGGCAACAGG…	ATGGGGCGATCGCCGTGCTGCGAGAAGGAGGGGCTGAAGAAGGGGCCGTGGACGCCGGAGGAGGACCAGAAGCTGCTGTCCTACATTGAGCAGCACGGCCACGGGTGCTGGCGCTCGTTGCCCTCCAAGGCCGGCCTGCAGCGGTGCGGCAAGAGCTGCCGGCTCCGGTGGACGAACTACCTCCGGCCGGACATCAAGAGGGGCAAGTTCAGCCTGCAGGAGGAGCAGACCATCATCCAGCTCCACGCGCTTCTCGGCAACAGGTGGTCGGCGATCGCGACGCACCTGCCGAAGCGCACCGACAACGAGATCAAGAACTACTGGAACACGCACCTCAAGAAGCGGCTGGCCAAGATGGGCATCGACCCGGTCACGCACAAGCCGCGCTCCGACGTTGCC…	MGRSPCCEKEGLKKGPWTPEEDQKLLSYIEQHGHGCWRSLPSKAGLQRCGKSCRLRWTNYLRPDIKRGKFSLQEEQTIIQLHALLGNRWSAIATHLPKRTDNEIKNYWNTHLKKRLAKMGIDPVTHKPRSDVAGAGGGATGAAGAQHAKAAAHLSHTAQWESARLEAEARLAREAKLRALAASASAPHLPPPAAPGLDSPTSTLSFSESAALASVLEAHSATAAGRAAMQPMQAYEEACKEQHWGDADAADAGFAGVGFTGLLLDGSLNQNPRSTARDDAEADVGLQETEEEKNYWNSILNLVNSSSASLSTSVVVPAPEAYSPAPEF*
PeMYB66	ATGGGGAGGCAGCCTTGCTGCGACAAGGTGGGCCTGAAGAAGGGGCCGTGGACGGCTGAAGAGGACCAGAAGCTCGTCGGCTTCCTCCTCACCCACGGCCACTGCTGCTGGCGCGTCGTCCCCAAGCTCGCAGGTGAGGTGGCCCGAATCTCCTGCTCCATATCTCCATACATGATACATGCATGAGCGCATGCGTGCAATGTAACCTTACATGCATCTGTGATTGTGCGCTGCAGGGCTGCTGAGGTGCGGGAAGAGCTGCAGGCTGCGGTGGACCAACTACCTGAGGCCCGACCTCAAGAGGGGCCTACTATCCGACGAGGAGGAGAAGCTCGTCATCGACCTGCACGCGCAGCTCGGCAACAGGTGAGTGCGGATTACCAAATTCTTGGCGTTTTT…	ATGGGGAGGCAGCCTTGCTGCGACAAGGTGGGCCTGAAGAAGGGGCCGTGGACGGCTGAAGAGGACCAGAAGCTCGTCGGCTTCCTCCTCACCCACGGCCACTGCTGCTGGCGCGTCGTCCCCAAGCTCGCAGGGCTGCTGAGGTGCGGGAAGAGCTGCAGGCTGCGGTGGACCAACTACCTGAGGCCCGACCTCAAGAGGGGCCTACTATCCGACGAGGAGGAGAAGCTCGTCATCGACCTGCACGCGCAGCTCGGCAACAGGTGGTCCAAGATGGCGGCGCGGCTGCCTGGGAGGACGGACAACGAGATCAAGAACCACTGGAACACCCACATCAGGAAGAAGCTCCGCAAGATGGGCATCGACCCCGTCACGCACCGGCCCTTGGAGGAGGCCCCT…	MGRQPCCDKVGLKKGPWTAEEDQKLVGFLLTHGHCCWRVVPKLAGLLRCGKSCRLRWTNYLRPDLKRGLLSDEEEKLVIDLHAQLGNRWSKMAARLPGRTDNEIKNHWNTHIRKKLRKMGIDPVTHRPLEEAPSTAQELEQQRPPQQEPAQLKEPPPQQHHGELLRQEEEEAVPMIQPHEITAPLPQPTAAATSNCSASPASVVSPSCCSSASAASAVSGVDVGEWPEPIYLFGMDGIMDVGWDGFISGAGGMGVDPLDHYYPGGGFDQDDWV*
PeMYB67	ATGTCCGTTGACAAAACGAAATTGATCCAGGAAGATAAGAAACTCATTCAAATGGTAAACAAACATGGGCAAAAACACTGGCCAACTATTGCACGTGCTATACCTGGTCGAAGTGCAACACAATGCCTAGTAAGGTAATTTACTTCAACTACAGTGTTTGGTTTGTTCCTTTTGTATTTTCTCGACAAGACAATGTTTGCTTTTTATTTTGTGCTTGAGTTGATAGCTTCTATTGTAAGCTAAAACCTCTACTTGAAATTCGTTACTTGGTTGCCATTGCTTATGCTTAGCTTGCAGTGCCACCACAAGCTGTGATCTGCCATCACAATGGCCTTGTTTATTCTGCAACAATCTAATTGGCAGCTTACCACTGTTGTGCAAAACAGCATAGCCTACTGT…	ATGTCCGTTGACAAAACGAAATTGATCCAGGAAGATAAGAAACTCATTCAAATGGTAAACAAACATGGGCAAAAACACTGGCCAACTATTGCACGTGCTATACCTGGTCGAAGTGCAACACAATGCCTAGTAAGGTGGAAATTCAGTCTAGACCCTGGAATAAACAAAGAGGCGTGGTCGCAAGAGGAGGAGCTAAGATTGATCCGTGCTCATCAAATTTATGGAAATAAGTGGTGTGAAATGGTCAAACATTTCCCAGGGAGGACAAATCATGCAATCAAAGAACACTGGAGAGGTCCTATGAAAAGAAAATTGGATTCGTATTTAGCCTCAGGATTGCTCGAACAATTTCCAGGCCTGCCTGAAACTCCATCAGTTCCACAGAACAGTGACTCAGAC…	MSVDKTKLIQEDKKLIQMVNKHGQKHWPTIARAIPGRSATQCLVRWKFSLDPGINKEAWSQEEELRLIRAHQIYGNKWCEMVKHFPGRTNHAIKEHWRGPMKRKLDSYLASGLLEQFPGLPETPSVPQNSDSDNLKDIEGSSHTNRQSSKSKLGLTELGENADTSEGESSDFMYAGELDAPSAKASERMMARSKQRVRTRRRLDFLSSPVELKVSTAAVNSQRPLQKRKQMRPAFDNISPSNVLQDISPEVPSECTDKALSPADTYQPSDVHSSETADPCSLEVHQADVSDLLDMPYCDGLMIVPPGSPHDGE*
PeMYB68	ATGGGACGCGAGGCGGTGGCGTGCTCGCCGAAGCCGAAGCCGAAGCTGCGGAGGGGGCTGTGGTCGCCGGAGGAGGACGAGAAGCTCTACAGCCACATCATCCGCTACGGCGTCGGCTGCTGGAGCTCAGTCCCCAAGCTCGCGGGTAACTAATTCCTTCATTAGCAGCTAGCTTGCTTGATGCTAAGTACAATGTGTTGGTGATGCAGCGTTGGAGAGATGTGGCAAGAGCTGCAGGCTGAGATGGATCAACTACCTGAGGCCTGACCTCAAGAGGGGCAGCTTCTCCCAGCAGGAGGAGGAGCTCATCATCAGCCTCCATAAGATCCTCGGCAACAGGTAATTAACTAACTAACCACCCGTTGCATGCTACATATAAAATTTCAATTCCCAGTTAAC…	ATGGGACGCGAGGCGGTGGCGTGCTCGCCGAAGCCGAAGCCGAAGCTGCGGAGGGGGCTGTGGTCGCCGGAGGAGGACGAGAAGCTCTACAGCCACATCATCCGCTACGGCGTCGGCTGCTGGAGCTCAGTCCCCAAGCTCGCGGCGTTGGAGAGATGTGGCAAGAGCTGCAGGCTGAGATGGATCAACTACCTGAGGCCTGACCTCAAGAGGGGCAGCTTCTCCCAGCAGGAGGAGGAGCTCATCATCAGCCTCCATAAGATCCTCGGCAACAGGTGGTCCCAGATTGCGTCGCAGCTGCCGGGCCGGACGGACAACGAGATCAAGAACTTCTGGAACTCGTGCCTCAAGAAGAAGCTCCGGCAGCGGGGCATCGACCCCACCACCCACAAACCGCTC…	MGREAVACSPKPKPKLRRGLWSPEEDEKLYSHIIRYGVGCWSSVPKLAALERCGKSCRLRWINYLRPDLKRGSFSQQEEELIISLHKILGNRWSQIASQLPGRTDNEIKNFWNSCLKKKLRQRGIDPTTHKPLNDDGAGAETHDDCKQLPADYHCFSMAGAAGSDPLAPHSPVSSFDPLSVTNVPTMEGSYGGATYSAYTGGGDSSSNSNSNSTWTCGGEPLPHMDMFGDAEPYPFDPAKFSPWHQHHEPHLQQQHASVRLHDADAGGGGAASFPIRSLSRDLPESCFDLARGALEDEFSVDFL*
PeMYB69	ATGGGGAGGCATTCCTGCTGCTACAAACAGAAGCTGAGGAAGGGGCTCTGGTCCCCTGAGGAGGATGAGAAGCTCATGAACCACATAACCAAGCACGGGCATGGCTGCTGGAGCATTGTCCCAAAACTTGCAGGTGCATATCAAAATATTCTGCACTTTATTCTTGTCAATTATCTCCTTCCTTTGCTTCCTGGCCTTTTCCAAGACCATTTGTTTCTGCTCACTCTATCCGAATCTCCTAAAACTTGCCCGATGAATTGTTGCAGGCCTTCAGAGATGTGGCAAGAGCTGTAGGCTGAGGTGGTTAAACTACCTGAGGCCTGACCTCAAACGAGGTGCATTCTCTCAGGAGGAAGTAGACCTCGTCATTGAACTCCATGCTGTCCTGGGGAACAGGTA…	ATGGGGAGGCATTCCTGCTGCTACAAACAGAAGCTGAGGAAGGGGCTCTGGTCCCCTGAGGAGGATGAGAAGCTCATGAACCACATAACCAAGCACGGGCATGGCTGCTGGAGCATTGTCCCAAAACTTGCAGGCCTTCAGAGATGTGGCAAGAGCTGTAGGCTGAGGTGGTTAAACTACCTGAGGCCTGACCTCAAACGAGGTGCATTCTCTCAGGAGGAAGTAGACCTCGTCATTGAACTCCATGCTGTCCTGGGGAACAGGTGGTCTCAGATTTCAACACGACTGCCTGGAAGAACTGACAATGAAATCAAGAATCTCTGGAACTCGTGCATCAAGAAGAAGCTGCGGCAGAAAGGCATTGACCCCAACACCCACAAGCCCCTCACCGAAATTCAT…	MGRHSCCYKQKLRKGLWSPEEDEKLMNHITKHGHGCWSIVPKLAGLQRCGKSCRLRWLNYLRPDLKRGAFSQEEVDLVIELHAVLGNRWSQISTRLPGRTDNEIKNLWNSCIKKKLRQKGIDPNTHKPLTEIHRSKAAPTISTERTSDSSDVDPSSGGALGNLSHLLSETAQSPELLPVLGKHHTETPSLARLKVPPKELFLDQIASGHENLPSCRSSGPIPNFPFQQLFCYSNEFSSRDGGSTNSLWFSQNESSVSTISTVMPPVSPSTLSTSTGLNLSPDNPHSGGTGIRSAQFYWDTTNPTSSSSTGSSGSNGLGFELQTTSSLLENSVFPWTGLAPDKDSQVHLEEELKWPDLLDGTFPETSAAMQNLSQSLYEDVVKAESQFNMEGLCAAWSQN…
PeMYB70	ATGAGGAGACCGCCGTGCTGCGACAAGGTAGGGATCAAGAAGGGGCCGTGGACGCCGGAGGAGGACATCATCTTGGTGTCCTACATCCAGGAGCACGGCCCGGGCAACTGGAGGTCGGTGCCCATCAACACCGGCCTGATGCGCTGCAGCAAGAGCTGCCGCCTGCGCTGGACCAACTACCTCCGGTCGGGGATCAAGCGCGGCAACTTCACGCCGCACGAGGAGGGCATCATCATCCACCTCCAGTCCTTGCTAGGCAACAGGTCTGTTCTTCCTTTCCTTTCTGATCTCTATCTTCATGCATGCATGTGGATTGCTGAAATCAGTTCGACGACCATGGCCGTGCATGGTGATTAATCAGCAGTTTCCATCTCTTTCGGTGCATGTGAATGCGATTGC…	ATGAGGAGACCGCCGTGCTGCGACAAGGTAGGGATCAAGAAGGGGCCGTGGACGCCGGAGGAGGACATCATCTTGGTGTCCTACATCCAGGAGCACGGCCCGGGCAACTGGAGGTCGGTGCCCATCAACACCGGCCTGATGCGCTGCAGCAAGAGCTGCCGCCTGCGCTGGACCAACTACCTCCGGTCGGGGATCAAGCGCGGCAACTTCACGCCGCACGAGGAGGGCATCATCATCCACCTCCAGTCCTTGCTAGGCAACAGATGGGCGGCGATCGCGTCTTACCTCCCACAGAGGACGGACAACGACATCAAGAACTACTGGAACACCCACCTCAAGAAGAGGCTCAAGAAGCACCAAGCCATGGGCGCCATCTTCGCCTCCTCCTCCTCTGCCGAA…	MRRPPCCDKVGIKKGPWTPEEDIILVSYIQEHGPGNWRSVPINTGLMRCSKSCRLRWTNYLRSGIKRGNFTPHEEGIIIHLQSLLGNRWAAIASYLPQRTDNDIKNYWNTHLKKRLKKHQAMGAIFASSSSAESTNPTTAGHVLDHHHHMITTSSSKVDSYARGSACSNNPEVAQIITGRSPFAAGSVDADCSSSSYASSMDNISKLLNGFMESSPPQNAGADVKPGIIEVNPLLSFDRMSGAGAELSRCRADPHRRAAAAAGVVTGRVLLQ*
PeMYB71	ATGGCGAAGCAGTCGTGCTGCCACAAGAAGAAGCTGAGGAGAGGGCTCTGGTGCCCCGAGGAGGACGAGAAGCTCATGAACCACATTGCCAAGTACGGCCACGGATGCTGGAGCTCCGTGCCTAAGATTGCAGGTATGACACGCCACACACATTTACCGATTCGATCACTCACCAAGAAGTTAGAGCGATCGTGTAGGCTACTCGATCTTGGCTAATTGAAAAAAAAATGGCGCATTGCTGGTCTCGGTTGGTTGAATTAGGCCTTGAGAGGTGCGGCAAAAGCTGCAGGCTGAGGTGGATAAACTACCTGCGGCCAGACCTCAAGAGGGGCACATTCTCGCAGGAGGAGGAGGACCTCATCATACATCTCCACTCCATGCTGGGAAACAAGTACGTTA…	ATGGCGAAGCAGTCGTGCTGCCACAAGAAGAAGCTGAGGAGAGGGCTCTGGTGCCCCGAGGAGGACGAGAAGCTCATGAACCACATTGCCAAGTACGGCCACGGATGCTGGAGCTCCGTGCCTAAGATTGCAGGCCTTGAGAGGTGCGGCAAAAGCTGCAGGCTGAGGTGGATAAACTACCTGCGGCCAGACCTCAAGAGGGGCACATTCTCGCAGGAGGAGGAGGACCTCATCATACATCTCCACTCCATGCTGGGAAACAAGTGGTCTCAGATTGCGGCTCAGCTACCCGGCCGGACGGACAATGAGGTCAAGAACTTCTGGAACTCTTACATCAAGAAGAAGCTCAGGGAGCGCGGTATCGACCCCGTCACCCACAAGCCGTTCGCCGAGGCCGCA…	MAKQSCCHKKKLRRGLWCPEEDEKLMNHIAKYGHGCWSSVPKIAGLERCGKSCRLRWINYLRPDLKRGTFSQEEEDLIIHLHSMLGNKWSQIAAQLPGRTDNEVKNFWNSYIKKKLRERGIDPVTHKPFAEAAGARAGGAATTSSACRAVFRDAELIPTTTPVPAVEPMLDGLKVPPDWPVSFTGNGMPSSLSGYEAPSLQAGCAFDLDALQHCGAIPAPVVPSASSSSTLTSMAGLSPAAADAEQCNNIAGANLPWLELGPNNAVAGHVDHYAGALDELRWSDYFDGAFQATATQSALQGQCVYGGGKEIDDDAVQFDVHGLSNWC*
PeMYB72	ATGGGGAGGAAGCCGTGCTGCTCCAAGGAGGGGCTGAACAGAGGAGCATGGACGGCAATGGAGGACGAGATCCTGGTGTCCTACATCAACAAGCATGGAGAGGGCAAGTGGGGAAGCCTCCCTAAGAGAGCCGGTCCGTGATCCTGACACCACCTCTCTCTTGCTCTCCCTGCATTACATCAATTCGTTCGTCACAGACGCGATTTTGGTGTCCGATCCTTGTATTGTATTTTGCCCTTCTGTTTGTTATGTCTCCGTGTGCATTGCTCACTCCCTCGAATCAGCTTATCATGCGATTATAAAGAAAAAAGAATAACCTTATCATGCATAAAAAAAAAAGACAACATATGGACAGAATTTCAGTGCACATGATGTAGTTAGATTTGCTATCAGCCACTG…	ATGGGGAGGAAGCCGTGCTGCTCCAAGGAGGGGCTGAACAGAGGAGCATGGACGGCAATGGAGGACGAGATCCTGGTGTCCTACATCAACAAGCATGGAGAGGGCAAGTGGGGAAGCCTCCCTAAGAGAGCCGGGCTGAAGCGCTGCGGGAAGAGCTGCCGGCTGCGATGGCTGAACTACCTTCGGCCGGGGATCAAGAGAGGCAACATCTCGGACGACGAAGAGGAGCTCATCATCAGGCTCCACAGGATCCTCGGCAACAGATGGTCGCTGATCGCCGGGCGGCTGCCGGGGCGAACAGACAATGAGATCAAGAACTACTGGAACACGACCCTGGGCAAGAGGGTGCAAGGGAACACCAACAACAGCTGCTCGAACTTCCAGGCCATTGCACCGTCC…	MGRKPCCSKEGLNRGAWTAMEDEILVSYINKHGEGKWGSLPKRAGLKRCGKSCRLRWLNYLRPGIKRGNISDDEEELIIRLHRILGNRWSLIAGRLPGRTDNEIKNYWNTTLGKRVQGNTNNSCSNFQAIAPSKCGPKLQDSSDAGGPEAAHRRSPAPDTSPIRTKARRCTRVLIAAPTTTSHGRPPENVVGHDDHAEEMAAAGQQDFAGDYLSIGSIDLDFDGIELSFLSPWRGDAAALTDGSVVGADGDHQFGVGEAEADLEELLGLGAGGDDDDGDQGVPSLGDLDQLPWL*
PeMYB73	ATGGGGAGGGCGCCGTGCTGCGAAAAGGTGGGGCTGAAGCGGGGGAGGTGGACCGCGGAGGAGGACGAGATACTCGCCAACTACATTGCCCAGCACGGCGAGGCCGCATGGAGGTCGCTGCCCAAGAATGCAGGTATACTATATACGCTACCTTCTGTGTACCACTTCACTTCATGTGTGTGTATGTATGCATATACGTGTGCAAGTGCGTGTATGTGGACGTATATATGTACTCTGTATTGTTTGTTTCCTGCTGGTTATAGTTGAGCTATCTGGCACTAACATGTTGGTATATGCGCTTCTGTTGTGCCGTTGTTTCGTACATAGGGCTGCTGAGGTGCGGCAAGAGCTGCCGGCTGCGCTGGATCAACTACCTGAGAGCCGGGGTGAAGAGGGGGA…	ATGGGGAGGGCGCCGTGCTGCGAAAAGGTGGGGCTGAAGCGGGGGAGGTGGACCGCGGAGGAGGACGAGATACTCGCCAACTACATTGCCCAGCACGGCGAGGCCGCATGGAGGTCGCTGCCCAAGAATGCAGGGCTGCTGAGGTGCGGCAAGAGCTGCCGGCTGCGCTGGATCAACTACCTGAGAGCCGGGGTGAAGAGGGGGAACATCTCCAAGGAGGAGGACGACGTCATCATCAAGCTCCATGCCACCCTTGGGAACAGGTGGTCCCTGATCGCTAGCCACCTGCCAGGGCGGACGGACAACGAGATCAAGAACTACTGGAACTCGCACCTCAGCCGGCAGATCCACACCTTCCGGAGGACGTACACCGCCGGACCCGACACCGCCGTAACCATC…	MGRAPCCEKVGLKRGRWTAEEDEILANYIAQHGEAAWRSLPKNAGLLRCGKSCRLRWINYLRAGVKRGNISKEEDDVIIKLHATLGNRWSLIASHLPGRTDNEIKNYWNSHLSRQIHTFRRTYTAGPDTAVTIDINKLSAAGKRRGGRTAGQSPKSSNKKRPERESTTKANENGASSPAAAASAASSPPQSDEARSAVVDPEQSQPNNNSTSISHTPDEPCSENATGPMVFDPVDQMRLWEADSAIDQIGLWEADSEMEALLSGRVGPSSGLTDLETVGQSQVDDLLDMDWEGFATHLWGEPAQSDLLQAGEPQTVTGSNSDELESFASWLLSDSCENTIN*
PeMYB74	ATGGGGAGGCATTCCTGCTGCTACAAGCAGAAGCTGAGGAAGGGGCTCTGGTCCCCTGAGGAGGATGAGAAGCTCATGAACCACATAACCAAGCACGGGCACGGGTGCTGGAGCACTGTCCCAAAACTTGCAGGTGCATATCAAAATATTCTGCGCTTTGTTCTTGTCAATTATCTCCTTCCTTTGCTTCCTGTTCTTTTCCAAGACCATTTATTTCCCCTCACTCTATCCAAATCTCCTGAAACTTGCCCGATGAATGGTTGCAGGGCTTCAGAGGTGTGGCAAGAGCTGTAGGCTGAGGTGGATAAACTACCTGAGGCCTGACCTCAAACGAGGTGCATTTTCTCAGGAGGAGGAAGACCTCATCATTGAACTCCATGCTGTCCTGGGGAACAGGTA…	ATGGGGAGGCATTCCTGCTGCTACAAGCAGAAGCTGAGGAAGGGGCTCTGGTCCCCTGAGGAGGATGAGAAGCTCATGAACCACATAACCAAGCACGGGCACGGGTGCTGGAGCACTGTCCCAAAACTTGCAGGGCTTCAGAGGTGTGGCAAGAGCTGTAGGCTGAGGTGGATAAACTACCTGAGGCCTGACCTCAAACGAGGTGCATTTTCTCAGGAGGAGGAAGACCTCATCATTGAACTCCATGCTGTCCTGGGGAACAGGTGGTCTCATATTGCAACACGACTGCCTGGAAGAACTGACAATGAGATCAAGAATCTCTGGAACTCGTGCATCAAGAAGAAGCTACGACAGCAAGGAATTGACCCCAACACCCACAAGCCCCTCACCGAGGTTGAT…	MGRHSCCYKQKLRKGLWSPEEDEKLMNHITKHGHGCWSTVPKLAGLQRCGKSCRLRWINYLRPDLKRGAFSQEEEDLIIELHAVLGNRWSHIATRLPGRTDNEIKNLWNSCIKKKLRQQGIDPNTHKPLTEVDRSKAAPTISTERTSESSDVDPSSGGALGNLSHLLSETAQSPELLPVLGKHRTETPSLARLKVPPKELFLDQLASGHENLPSGRSSGSIPNFPFQHLFCYSNEFSSRDSGGTNSLWFNQNESSGSAVSTVMPPVSPSTLSTPTGLNLSPDNPHSGGTGVHNAQFYWDTANPSSSSSTGSNGSNGLGFELQSTSSLLENSIFPWTDLAPDKDSQVHLEEELKWPDLLHGTFPETSAAMQNLGQSLYEDVVKAESQFNMEGLCAAWCQN…
PeMYB75	ATGGCGTGTCGCCCCGGCCCGACCACGCCGCCGGCGCAGGAGCAGGAGTCGGAGGCGGATCTCCGGCGGGGGCCGTGGACCGTGGACGAGGACCTGACGCTTGTCAACTACATCGCCGAGCACGGCGAGGGCCGCTGGAACGCGCTCGCACGAGCCGCCGGTAAGTAACCAACTCAACACACAATCGATTCTTTAGTTAATTATCTCTTGGTACGATGAGCTCCCGTGGGCCGATCGATATGACTAGGCACAGTAAAATAATCACCGGCACATAATCCATCTGTAAAATTTAGTTTGACATGTGTAAGTGCTGAGATCGATGGATGCAATTGTACTGTATCACATACACATGAGTATGCCTTACTACCTGTATAGTTTTCTTCTGGTTCGACTGGACGC…	ATGGCGTGTCGCCCCGGCCCGACCACGCCGCCGGCGCAGGAGCAGGAGTCGGAGGCGGATCTCCGGCGGGGGCCGTGGACCGTGGACGAGGACCTGACGCTTGTCAACTACATCGCCGAGCACGGCGAGGGCCGCTGGAACGCGCTCGCACGAGCCGCCGGGCTGAAGCGGACGGGGAAGAGCTGCCGGCTGCGGTGGTTGAACTACCTCCGGCCGGACGTGAAGCGCGGCAACTTCAGCGCCGAGGAGCAGCTCCTCATCCTCGACCTCCACTCCCGATGGGGCAACAGGTGGTCGAAGATAGCGCAGCGCTTGCCGGGCAGGACCGACAACGAGATCAAGAACTACTGGAGGACCAGGGTGCAAAAGCACGCGAAGCAGCTCAACTGCGACGTGAAC…	MACRPGPTTPPAQEQESEADLRRGPWTVDEDLTLVNYIAEHGEGRWNALARAAGLKRTGKSCRLRWLNYLRPDVKRGNFSAEEQLLILDLHSRWGNRWSKIAQRLPGRTDNEIKNYWRTRVQKHAKQLNCDVNSKRFKDAMKYLWMPRLAERVQASAGAGAGDGYGTGDAPCVSGLTMATTTCLGNSPSMVTSSSSDSFTSESHEEKSLHVHGGGEKMSRGDWMQEADHEFWSMPIQPNDQFQDQQLNGWVQGFSEGVSENLWSLEDIWKMQ*
PeMYB76	ATGGGGAGGTCGCCGTGCTGCGAGAAGGCGCACACGAACAAGGGGGCGTGGACCAAGGAGGAGGACCAGCGGCTGGTCGCGTACATCAGGGCGCATGGGGAGGGGTGCTGGCGCTCGCTGCCCAAGGCGGCGGGGCTGCTGCGGTGCGGCAAGAGCTGCCGCCTCCGATGGATGAACTACCTCAGGCCCGACCTCAAGCGCGGCAACTTCACCGACGACGAGGACGAGCTCATCATCCGCCTCCACAGCCTCCTCGGCAACAAGTGAGTCGTTATGTATAGCTTATCGCCGACCGAGCACGTCGGCGTATGGATTGTGTGCATCTTCTTTGCTAGTATATATATGGGCTTCTTTGCTGACACGAGCTCAACTCGGTTGGGTGGTTCTTGCTGCAGGTGG…	ATGGGGAGGTCGCCGTGCTGCGAGAAGGCGCACACGAACAAGGGGGCGTGGACCAAGGAGGAGGACCAGCGGCTGGTCGCGTACATCAGGGCGCATGGGGAGGGGTGCTGGCGCTCGCTGCCCAAGGCGGCGGGGCTGCTGCGGTGCGGCAAGAGCTGCCGCCTCCGATGGATGAACTACCTCAGGCCCGACCTCAAGCGCGGCAACTTCACCGACGACGAGGACGAGCTCATCATCCGCCTCCACAGCCTCCTCGGCAACAAGTGGTCTCTGATCGCCGGGCAGCTGCCGGGTAGGACGGACAACGAGATCAAGAATTACTGGAACACGCACATCAAGCGCAAGCTCCTCGCCCGCGGCATCGACCCGCAGACGCACCGCCCGCTGCTCAGCGGCAGC…	MGRSPCCEKAHTNKGAWTKEEDQRLVAYIRAHGEGCWRSLPKAAGLLRCGKSCRLRWMNYLRPDLKRGNFTDDEDELIIRLHSLLGNKWSLIAGQLPGRTDNEIKNYWNTHIKRKLLARGIDPQTHRPLLSGSPXRLARRRRSPSPSRRRRPRCSPSRSRRRRSSPRTMAAAAAAARRARGSRGAPTSTSTCLWGLRRARRRSACATTSASAAGRRAAVRLTARAYRGLDIRPLEEGQYI*
PeMYB77	ATGGGCCGCCCGCCGTGCTGCAGCAAGGAGGGCGTGAAGAAGGGGCCGTGGACGCCGGAGGAGGACATCATCCTCGTCTCCTACGTCCAGGAGCACGGCCCCGGCAACTGGCGAGCCGTCCCGGCAAACACAGGTACGCGTCCGTCCGTGCATGCATGCGTGCGGGTGCTCAGCTGAGCCGCGTCGCGTGCCTTCGGTTTGCCATGCCCACGCATGGCTTGACGTCTTTGTTTGATGGGGGCGCGCGCGCGCATGCATGCAGGGCTGATGCGCTGCAGCAAGAGCTGCCGCCTGCGGTGGACCAACTACCTCCGCCCGGGGATCAGGCGCGGCAACTTCTCCGGCCAGGAGGAGAATCTCATCGTCCACCTCCAGGCGCTGCTCGGCAACCGCTGGGCC…	ATGGGCCGCCCGCCGTGCTGCAGCAAGGAGGGCGTGAAGAAGGGGCCGTGGACGCCGGAGGAGGACATCATCCTCGTCTCCTACGTCCAGGAGCACGGCCCCGGCAACTGGCGAGCCGTCCCGGCAAACACAGGGCTGATGCGCTGCAGCAAGAGCTGCCGCCTGCGGTGGACCAACTACCTCCGCCCGGGGATCAGGCGCGGCAACTTCTCCGGCCAGGAGGAGAATCTCATCGTCCACCTCCAGGCGCTGCTCGGCAACCGCTGGGCCGCCATAGCATCCTACCTCCCGGAGAGGACCGACAACGACATCAAGAACTACTGGAACACCCACCTCAAGAAGAAGCTGCAGCGCACGGCCGCGCTGTCTTCCTCGACGGAGCAGCAGGGGTCGCCGCCG…	MGRPPCCSKEGVKKGPWTPEEDIILVSYVQEHGPGNWRAVPANTGLMRCSKSCRLRWTNYLRPGIRRGNFSGQEENLIVHLQALLGNRWAAIASYLPERTDNDIKNYWNTHLKKKLQRTAALSSSTEQQGSPPPNKGQWERRLQTDINLARRALREAISVDVGASPSGGSATSPAPSESTAYALSAENISRMLDGWAPGKTAGAGNPATPGAAESASGPSELTEWSGSSASNCAAPVLASSLFGYESKTSAAAAGEVPLSAIESWLLLDDSSEQPAQEGLLFEISQACS*
PeMYB78	ATGGGAGGAGTGGAGGTGGAGTGCGACAGGATCAGGGGCCCGTGGAGCCCCGAGGAGGACGACGCGCTGCGGCGGCTCGTGGAGCAGCACGGCGCGCGGAACTGGACGGCGATCGGGCGCGAGATCCCCGGGCGGTCCGGGAAGTCGTGCCGGCTGCGGTGGTGCAACCAGCTCTCGCCGCAGGTGGAGCGGCGGCCGTTCACGGAGGAGGAGGACGCCACCATCCTCCGCGCCCACGTGCGGGTCGGCAACAGGTGGGCCGCCATCGCGCGGCTCCTCCACGGCCGCACCGACAACGCCGTCAAGAACCACTGGAACTGCTCCCTCAAGCGAAAGCTCGCCGTCGCCACCGTGGCCGCAGGCGGCGTCGCCGCCGATTGCGCCGACTGCGAGCGGCCG…	ATGGGAGGAGTGGAGGTGGAGTGCGACAGGATCAGGGGCCCGTGGAGCCCCGAGGAGGACGACGCGCTGCGGCGGCTCGTGGAGCAGCACGGCGCGCGGAACTGGACGGCGATCGGGCGCGAGATCCCCGGGCGGTCCGGGAAGTCGTGCCGGCTGCGGTGGTGCAACCAGCTCTCGCCGCAGGTGGAGCGGCGGCCGTTCACGGAGGAGGAGGACGCCACCATCCTCCGCGCCCACGTGCGGGTCGGCAACAGGTGGGCCGCCATCGCGCGGCTCCTCCACGGCCGCACCGACAACGCCGTCAAGAACCACTGGAACTGCTCCCTCAAGCGAAAGCTCGCCGTCGCCACCGTGGCCGCAGGCGGCGTCGCCGCCGATTGCGCCGACTGCGAGCGGCCG…	MGGVEVECDRIRGPWSPEEDDALRRLVEQHGARNWTAIGREIPGRSGKSCRLRWCNQLSPQVERRPFTEEEDATILRAHVRVGNRWAAIARLLHGRTDNAVKNHWNCSLKRKLAVATVAAGGVAADCADCERPCKRVSPSPDSPSGSRSGSDRSDLSHGVGFGQIYRPVARTGGFEPADCAISRRHEADPLTSLSLSLPGMDQAFNHDSAHSHFQELPPSPSPPPPPVTATPSYPFSPEFMAAMQEMIRAEVQKYMASVGVRAGCGAAGGADLFMPQLMEGVMRAAAERVGGVGRMQ*
PeMYB79	ATGGGGCGGTCACCATACTGTGAGAAGATCGGCCTAAAGAAAGGTCCATGGACGCCGGAGGAGGACCAGAAGCTGCTTGCTTATATTGAGGAGCATGGACATGGCAGCTGGCGTGCATTGCCTTCCAAGGCCGGTGAGTCTAGAAAAACCTGATTTCATACTCTTGCAAAGGAACAAAGGCGAAAAGCTAAAGTTAGTGAGGATTCGGCCAACATCTTGCAGGTTTGCAGAGGTGCGGCAAGAGTTGCAGATTGAGATGGACGAACTACCTGAGACCGGACATCAAGAGGGGCAAGTTCAGTTTACAGGAAGAGCAGACCATCATCCAGCTTCACGCTCTTCTTGGCAACAGGTGAGTGACAGTGGTGTAGTTTACACGAGATTGTTACAGCATAGTTT…	ATGGGGCGGTCACCATACTGTGAGAAGATCGGCCTAAAGAAAGGTCCATGGACGCCGGAGGAGGACCAGAAGCTGCTTGCTTATATTGAGGAGCATGGACATGGCAGCTGGCGTGCATTGCCTTCCAAGGCCGGTTTGCAGAGGTGCGGCAAGAGTTGCAGATTGAGATGGACGAACTACCTGAGACCGGACATCAAGAGGGGCAAGTTCAGTTTACAGGAAGAGCAGACCATCATCCAGCTTCACGCTCTTCTTGGCAACAGGTGGTCGGCTATCGCAACGCATCTACCGAAACGCACTGACAACGAGATCAAGAACTACTGGAACACCCACCTCAAGAAGAGGCTGGCCAAGATGGGGATCGACCCTGTCACCCACAAAGCCGTGAGCGGCGCCCTC…	MGRSPYCEKIGLKKGPWTPEEDQKLLAYIEEHGHGSWRALPSKAGLQRCGKSCRLRWTNYLRPDIKRGKFSLQEEQTIIQLHALLGNRWSAIATHLPKRTDNEIKNYWNTHLKKRLAKMGIDPVTHKAVSGALTGTADDKSAKAAAGRSHMAQWESARVEAEARLARESKMRTAASTPTALHAQPTNPPASTASPCLDVLRAWQGARIDLESPTSTLTFTGSNSGMLPTPRTTGLEISESNSAMWQQRSDELEGEESEWKFLSKQQLQGLDAKEREENFIGCEEPWFAGMAGVGAGFTGMLLDGTSVHDTSECWAESSHGQAEHSSHLSGDDENKNYWNGILGMVNTELPHQPPPLL*
PeMYB80	ATGGCGAAGCAGTCGTGCTGCCACAAGAAGAAGCTGAGGAGAGGGCTCTGGTCCCCCGAGGAGGACGTGAAGCTCATGAACCACATTGCCAAGTACGGCCACGGATGCTGGAGCTCCGTCCCTAAGCTTGCAGGTATATATGGCATGCATATGTGTCGTGCATTCTGCTTAAGAACCAAGAAATTAAGAGCAATTGTAGTGTACGTAGTTTATTCAGTAGGCTAGTCGATCTTGGCTAATTAAAATCGGTGCATTGTTGGCTACTTGGTTTGTTGAATTAGGTCTTGAGAGGTGCGGTAAAAGCTGCAGGCTGAGGTGGATAAACTACCTGAGGCCAGACCTCAAGAGGGGCACATTCTCGCAGGAGGAGGAGGACCTCATCGTACACCTCCATTCCAT…	ATGGCGAAGCAGTCGTGCTGCCACAAGAAGAAGCTGAGGAGAGGGCTCTGGTCCCCCGAGGAGGACGTGAAGCTCATGAACCACATTGCCAAGTACGGCCACGGATGCTGGAGCTCCGTCCCTAAGCTTGCAGGTCTTGAGAGGTGCGGTAAAAGCTGCAGGCTGAGGTGGATAAACTACCTGAGGCCAGACCTCAAGAGGGGCACATTCTCGCAGGAGGAGGAGGACCTCATCGTACACCTCCATTCCATGCTAGGAAACAAGTGGTCTCAGATTGCGGCGCAGCTGCCCGGCCGGACGGACAACGAGGTCAAGAACTTCTGGAACTCGTACATCAAGAAGAAGCTCAGGGAGCGCGGCATCGACCCCGTCACTCACAAACCGCTCGCCGAGGTCTCC…	MAKQSCCHKKKLRRGLWSPEEDVKLMNHIAKYGHGCWSSVPKLAGLERCGKSCRLRWINYLRPDLKRGTFSQEEEDLIVHLHSMLGNKWSQIAAQLPGRTDNEVKNFWNSYIKKKLRERGIDPVTHKPLAEVSGSRGGAAPTTSSACPAVFSDAELIPTTTPIQAPLVEVKPLMLDGLKMSPDWSVAFASNGMPSSLSGYQAPSLLAGCAFDLDGLQLQHCGAIPARVVPSASSSSTLTSMAGLSPAAADVEQCNNNVAGAILPWPELGPNNTVDAVSGHVDHYAGALDELRWSDYFDGAFQAAATQQGALQGQCVYDGGKDDDDTVQFDVHGLSNWC*
PeMYB81	ATGGGGAGGCAGCCGTGCTGCGACAAGGTGGGGCTGAAGAAGGGGCCGTGGACGGCGGAGGAGGACCAGAAGCTCATGATCTTCATCCTCAGCAATGGCCAATGCTGCTGGCGCGCCGTGCCCAAGCTCGCCGGTGCGTGCCTGCCTCGCCGATCGTTCCCCGAAACCGCGCGCGGTCTCGGTTTCGCCTTCTTTTCGCTTTGTCCTGAGAGATGTTGCGTATGTTTGCGCAAATTAACAGGGCTTCTGCGGTGCGGGAAGAGCTGCAGGCTGCGGTGGACGAACTATCTGCGGCCGGACCTCAAGAGGGGGCTGCTCTCGGAGGCCGAGGAGAAGCTCGTCGTCGACCTACATGCCCAATTGGGCAACAGGTACTACTAGTCTACTATACCATGCATT…	ATGGGGAGGCAGCCGTGCTGCGACAAGGTGGGGCTGAAGAAGGGGCCGTGGACGGCGGAGGAGGACCAGAAGCTCATGATCTTCATCCTCAGCAATGGCCAATGCTGCTGGCGCGCCGTGCCCAAGCTCGCCGGGCTTCTGCGGTGCGGGAAGAGCTGCAGGCTGCGGTGGACGAACTATCTGCGGCCGGACCTCAAGAGGGGGCTGCTCTCGGAGGCCGAGGAGAAGCTCGTCGTCGACCTACATGCCCAATTGGGCAACAGGTGGTCCAAGATCGCGTCCCACCTGGCAGGGCGGACGGACAACGAGATCAAGAACCACTGGAACACCCACATCAAGAAGAAGCTCAAGAAGATGGGGATCGACCCACTCACCCACAAGCCCCTCCCCCAGCAGCAG…	MGRQPCCDKVGLKKGPWTAEEDQKLMIFILSNGQCCWRAVPKLAGLLRCGKSCRLRWTNYLRPDLKRGLLSEAEEKLVVDLHAQLGNRWSKIASHLAGRTDNEIKNHWNTHIKKKLKKMGIDPLTHKPLPQQQQHDQNPPLAGDWPEIQGPPPEQKHPEEEATAETVTDQHDEELLLRKSPGFCTDEVPMIHPDEIMIPLCDQPPPPPPPPPPPTTTCAAASAPTTSHSTSTSTSASSSSSASTSCDEDTLRSIMEWPDTMYLMGLDDMIAALPSTWDDCRVQPAPAPAYEDTFNAYQYQRNSGAFDQEAWNKLELF*
PeMYB82	ATGGGCCGCCCGCCGTGCTGCGACAAGGAGGGCGTGAAGAAGGGGCCGTGGACGCCGGAGGAGGACATCATCCTCGTCTCCTTCGTCCAGGAGCACGGCCCCGGCAACTGGCGAGCCGTCCCAGCAAAGACAGGTACAGAACATGCATCCGTCCGTGCATCGGTACATGCATGGGCTCGACTGACTTTGCTTGGTGCGTGGGCGCGCGCATATGTATGCAGGGCTGATGCGGTGCAGCAAGAGCTGCCGCCTGCGGTGGACCAACTACCTCCGCCCGGGGATCAGGCGCGGCAACTTCTCCGACCAGGAGGAGAAGCTCATCGTCCACCTCCAGGCGCTGCTCGGCAACCGCTGGGCCGCCATAGCCTCCTACCTCCCGAACAGGACCGACAACGACAT…	ATGGGCCGCCCGCCGTGCTGCGACAAGGAGGGCGTGAAGAAGGGGCCGTGGACGCCGGAGGAGGACATCATCCTCGTCTCCTTCGTCCAGGAGCACGGCCCCGGCAACTGGCGAGCCGTCCCAGCAAAGACAGGGCTGATGCGGTGCAGCAAGAGCTGCCGCCTGCGGTGGACCAACTACCTCCGCCCGGGGATCAGGCGCGGCAACTTCTCCGACCAGGAGGAGAAGCTCATCGTCCACCTCCAGGCGCTGCTCGGCAACCGCTGGGCCGCCATAGCCTCCTACCTCCCGAACAGGACCGACAACGACATCAAGAACTACTGGAACACCCACCTCAGGAAGAAGCTGCAGCGCACCGCCGCGCTGACGGCGCCGCAGCCGGAGAGGCAGCGGTCGCCG…	MGRPPCCDKEGVKKGPWTPEEDIILVSFVQEHGPGNWRAVPAKTGLMRCSKSCRLRWTNYLRPGIRRGNFSDQEEKLIVHLQALLGNRWAAIASYLPNRTDNDIKNYWNTHLRKKLQRTAALTAPQPERQRSPPPGKGQWERRLQTDINLARLALREALSVDVGAGPPGLSRGDARITSPASSESAAYALSAQNISQMLDGWAPGKAVPATATPGAAESASGSSELTECSGSSASNCAAPVLGSSLFGYESKAMAAAGEEVPLSAIESWARG*
PeMYB3R-1	ATGGCGTCGGGTAGGGGCGAGGTGGAGGCGTGGGTGCGCGTGGGCGGCGTCGTGGTGTCGATGCTGGGCGCGGGAGGTGGCGCGGTGAAGTCATCGATTGCGGCGCGGCAGGTGATGGGATGGGAGCGGCGCAGCGCTGGCGGCTCGGGGCGTGCGACGCATTGAAGGTGGAGGGGAGGTGGCGGCTGACGACGGCGGCGCCGAGGGAGGTGGCGTCGAGGAGGTGACGAAGGGGTGGTGCCTGGGAGGAAACCGTTTTCGGCTATGGAAAACGGGATTGTCGAAATGGGAAAGCGGAAATTCGGAAGAAACTTCCAAATTGGGCAAGTTTTCGTATTCAAACCAAAAAGCTTTCAAAATTTTGAAATCTAGAATTTTTTGGTTGTTTCAATGACGACA…	ATGGCGTCGGGTAGGGGCGAGGTGGAGGCGTGGGTGCGCGTGGGCGGCGTCGTGGTGTCGATGCTGGGCGCGGGAGGTGGCGCGGTGAAGTCATCGATTGCGGCGCGGCAGAGAACTTTCCCGTTTCGTTATCTCATACAGAATAAATTCAGGGACCAATTCGGAAAGAGAGCGGGTAATTGTGGTGGTGATGAGGATGTGATGGGGACCATGGCGGAGGTGGAGCAGGAGGGGTGCGTGGAGAACCGGCAGCATTTGGCGGCGTCGAGCTCGTCGGTGTCGGACGGCAGCAGCTATGGCGGCGGGCTCGCGCGGATGTCGCCGCCGGTCTCTAGCTCGGCGAATTCCATCTCCGGTCTTAGGCGAACAAGTGGGCCCATAAGGAGAGCTAAGGGTGGC…	MASGRGEVEAWVRVGGVVVSMLGAGGGAVKSSIAARQRTFPFRYLIQNKFRDQFGKRAGNCGGDEDVMGTMAEVEQEGCVENRQHLAASSSSVSDGSSYGGGLARMSPPVSSSANSISGLRRTSGPIRRAKGGWTPEEDETLRKAVEAFKGRSWKKIVILGLKCAHQVGKTEVQCLHRWQKVLNPELIKGPWTQEEDEKIIDLVKKYGPTKWSVIAKSLPGRIGKQCRERTEVQCLHRWQKVLNPELIKGPWTQEEDEKIIDLVKKYGPTKWSVIAKSLPGRIGKQCRERWHNHLNPKIKKDAWTAEEEWALINAHRTYGNRWAEIAKVLPGRRLYLNKDQNAPEQGSKSRYRTKSQSRAGKKNPGGYRISRKNPDEFRLNLLKNQPKFENWNLNLQNP…
PeMYB3R-2	ATGACAAGTGATAAAGGAAAGGCTTCAAAGAACGGTGGAGAGGCTTCTGGACTTTCGTCAGCTCCTCATGAAGGGGAAGTTAGCAATGAGCCACAAAGGCGACGGTCGCTCAACGGGTAAGAGACTAAGCGCTCTTCACATAAACATGCTAATTGTAGGTTATACTAAAATTTCTTATTGTTCTCTACTCTTGTACATTTAGGAGGACTACTGGTCCGACACGACGTTCGACCAAAGGAAATTGGACCCCTGAAGAGGTATACAATACCAGTCTCATCTTGTGTTTTTGTTGGCAAAGGGCTATTTACTGTACAAGTTGTTGAATGGTGACTGAACATCTGATCTTATGTATTGTTAGGAATGTTTGACTGTAAAATATGTATTGCGTTCTCTTTGCTG…	ATGACAAGTGATAAAGGAAAGGCTTCAAAGAACGGTGGAGAGGCTTCTGGACTTTCGTCAGCTCCTCATGAAGGGGAAGTTAGCAATGAGCCACAAAGGCGACGGTCGCTCAACGGGAGGACTACTGGTCCGACACGACGTTCGACCAAAGGAAATTGGACCCCTGAAGAGGATGCTATATTGTCCAGAGCTGTTCAGACTTACAAAGGGAAAAATTGGAAAAAGATAGGCATTGCCTATTTGATCTACTTATGCTTTCACTCGTGCTTCTCTACCATTTGTTTTCCTTTCCTGTTAATGAGAACCCCTCCCTGTGTCTTGTCGTGGCAAAAGGTTCTAAATCCTGAATTGGTCAAAGGGCCGTGGTCCAAAGAAGAAGACGAAATCATTACCCAGATG…	MTSDKGKASKNGGEASGLSSAPHEGEVSNEPQRRRSLNGRTTGPTRRSTKGNWTPEEDAILSRAVQTYKGKNWKKIGIAYLIYLCFHSCFSTICFPFLLMRTPPCVLSWQKVLNPELVKGPWSKEEDEIITQMVNKYGPKKWSTIAQALPGRIGKQCRERWHNHLNPGINKDAWTQEEEITLIHAHRMYGNKWAELTKILRGRTDNAIKNHWNSSVKKKVDSYMSSGLLAQAPCLPLIEYPAHCNSSSVMIQQNSEDNGSNAVQEVEDSSGCSQSLDTVSCSQVQNANVALGCDLQVNVEANKKEAQDSHSSMCQEACYTSTEAVASALPEVHYHVSSSNFDPDKLLQQEFAQRMNLQMDIDEVPSNSMFVDNKTICSTENHERSLVPYDAAPVMPISM…
PeMYB4R-1	ATGGACTTCTACTCCGACGATTCCGACCCCGACATCGACGAGGACCTCCAGAAGGACCTCGACGCGCTCCGCCGCTCCTGCATCCTCTCCGGCAACGATCCCGAAGCCGCCGTCGCGCAGGTCTCCTCCTACCTCTCCGCCCCCGCGTCCTTTACATCCGCGGTGGCGGCGGCGGATAATGGCTCGTCGGACGACGACGACGAGGACCTGGCCCTCGTCCGCAGCATCCGCGAGAACCTCCACCTCAACAAGGCCTCGCCCTCCTCGCCCCTGCCGGATCCGGCCTCGTCGCCGCGCCCGATCTGCGTGTGGCCGCCGTCCGACACGGACGACGATGACGACGACCTCGAGACGCTCCACGCGATACAGCGCCGCTTCTCGCACTACCACTCCGGTGAG…	ATGGACTTCTACTCCGACGATTCCGACCCCGACATCGACGAGGACCTCCAGAAGGACCTCGACGCGCTCCGCCGCTCCTGCATCCTCTCCGGCAACGATCCCGAAGCCGCCGTCGCGCAGGTCTCCTCCTACCTCTCCGCCCCCGCGTCCTTTACATCCGCGGTGGCGGCGGCGGATAATGGCTCGTCGGACGACGACGACGAGGACCTGGCCCTCGTCCGCAGCATCCGCGAGAACCTCCACCTCAACAAGGCCTCGCCCTCCTCGCCCCTGCCGGATCCGGCCTCGTCGCCGCGCCCGATCTGCGTGTGGCCGCCGTCCGACACGGACGACGATGACGACGACCTCGAGACGCTCCACGCGATACAGCGCCGCTTCTCGCACTACCACTCCGGTACA…	MDFYSDDSDPDIDEDLQKDLDALRRSCILSGNDPEAAVAQVSSYLSAPASFTSAVAAADNGSSDDDDEDLALVRSIRENLHLNKASPSSPLPDPASSPRPICVWPPSDTDDDDDDLETLHAIQRRFSHYHSGTSTGSPKNMKTEASKGGDRELIAHRPGEEFDGEKQNAKALSQTGFPKAALLLVDALKKNRTCQKFIRRKMINIEAKIEENKDLRDRVKCLMDYQLSCRKSFGRILCQKEDPRVRLISSRKPSAQSSKNKDKKIPALFLGPAENPHVSKYKMVLRQFPVLLQKQLWSDVEKDKLAKGIKQQYQETLILDSMNNGSSTGDFSAVDMAYALTNTAGNFEVTPESLRSVLPLINWDKISAMYLPGRSGAECESRWLNCDDPLINHNAWTAR…
