# Supplementary material for: Genome-wide identification and expression analysis of the MYB transcription factor in moso bamboo (Phyllostachys edulis)
Source: PeerJ. 2019 Jan 11;6:e6242. doi: 10.7717/peerj.6242 (PMC6331034; doi:10.7717/peerj.6242)
Supplement: Supplemental Information 9 [file peerj-07-6242-s009.xls]

## Sheet: TIP41
MYB3				MYB10				MYB14				MYB22				MYB26				MYB29				MYB33				MYB37				MYB40				MYB50				MYB64				MYB74
	MYB3	TIP41			MYB10	TIP41			MYB14	TIP41			MYB22	TIP41			MYB26	TIP41			MYB29	TIP41			MYB33	TIP41			MYB37	TIP41			MYB40	TIP41			MYB50	TIP41			MYB64	TIP41			MYB74	TIP41
0.2 m	30.61	24.01		0.2 m	32.95	20.99		0.2 m	30.11	24.01		0.2 m	20.34	21.02		0.2 m	25.08	21.02		0.2 m	36.01	21.02		0.2 m	35.74	24.01		0.2 m	31.23	20.99		0.2 m	18.67	20.99		0.2 m	32.95	20.99		0.2 m	37.51	24.01		0.2 m	23.55	21.02
0.2 m	30.84	24.01		0.2 m	33.13	21.93		0.2 m	30.36	24.01		0.2 m	21.21	21.14		0.2 m	25.15	21.14		0.2 m	36.32	21.14		0.2 m	35.81	24.01		0.2 m	31.35	21.93		0.2 m	18.83	21.93		0.2 m	33.13	21.93		0.2 m	37.6	24.01		0.2 m	23.57	21.14
0.2 m	31.03	24.22		0.2 m	33.24	22.11		0.2 m	30.7	24.22		0.2 m	21.36	21.51		0.2 m	25.16	21.51		0.2 m	36.42	21.51		0.2 m	35.93	24.22		0.2 m	31.5	22.11		0.2 m	19.33	22.11		0.2 m	33.56	22.11		0.2 m	37.8	24.22		0.2 m	23.68	21.51
1.0 m	29.07	29.72		1.0 m	25.93	18.82		1.0 m	25.66	29.72		1.0 m	22.36	22.2		1.0 m	23.07	22.2		1.0 m	29.69	22.2		1.0 m	31.5	29.72		1.0 m	20.91	18.82		1.0 m	20.51	18.82		1.0 m	26.15	18.82		1.0 m	39.21	29.72		1.0 m	21.16	22.2
1.0 m	29.34	29.83		1.0 m	26.23	19.23		1.0 m	25.86	29.83		1.0 m	22.64	22.36		1.0 m	23.18	22.36		1.0 m	29.76	22.36		1.0 m	32.07	29.83		1.0 m	20.95	19.23		1.0 m	20.85	19.23		1.0 m	26.26	19.23		1.0 m	39.23	29.83		1.0 m	21.18	22.36
1.0 m	29.48	30.03		1.0 m	26.57	19.98		1.0 m	26.12	30.03		1.0 m	22.8	22.7		1.0 m	23.35	22.7		1.0 m	29.77	22.7		1.0 m	32.55	30.03		1.0 m	21.2	19.98		1.0 m	20.91	19.98		1.0 m	26.93	19.98		1.0 m	39.35	30.03		1.0 m	21.32	22.7
3.0 m	28.67	29.32		3.0 m	25.73	20.33		3.0 m	24.09	29.32		3.0 m	21.32	25.31		3.0 m	23.98	25.31		3.0 m	30.09	25.31		3.0 m	31.34	29.32		3.0 m	20.92	20.33		3.0 m	21.81	20.33		3.0 m	25.09	20.33		3.0 m	36.53	29.32		3.0 m	21.16	25.31
3.0 m	28.74	29.56		3.0 m	25.83	20.83		3.0 m	24.1	29.56		3.0 m	21.46	25.71		3.0 m	24.13	25.71		3.0 m	30.4	25.71		3.0 m	31.38	29.56		3.0 m	20.92	20.83		3.0 m	22.03	20.83		3.0 m	25.16	20.83		3.0 m	36.55	29.56		3.0 m	21.18	25.71
3.0 m	28.78	29.6		3.0 m	26.27	21.28		3.0 m	24.52	29.6		3.0 m	21.75	25.99		3.0 m	24.28	25.99		3.0 m	30.52	25.99		3.0 m	31.83	29.6		3.0 m	21.1	21.28		3.0 m	22.08	21.28		3.0 m	25.47	21.28		3.0 m	36.76	29.6		3.0 m	21.32	25.99
6.0 m	30.13	29.35		6.0 m	27.86	19.97		6.0 m	24.93	29.35		6.0 m	21.11	25.16		6.0 m	23.26	25.16		6.0 m	32.62	25.16		6.0 m	30.37	29.35		6.0 m	24.1	19.97		6.0 m	21.24	19.97		6.0 m	24.86	19.97		6.0 m	38.1	29.35		6.0 m	22.38	25.16
6.0 m	30.47	29.75		6.0 m	27.89	20.09		6.0 m	25.02	29.75		6.0 m	21.22	25.35		6.0 m	23.32	25.35		6.0 m	32.94	25.35		6.0 m	30.47	29.75		6.0 m	24.21	20.09		6.0 m	21.34	20.09		6.0 m	24.97	20.09		6.0 m	38.55	29.75		6.0 m	22.43	25.35
3.0 m	30.5	29.94		3.0 m	28.34	20.28		3.0 m	25.31	29.94		3.0 m	21.41	25.51		3.0 m	23.44	25.51		3.0 m	33.07	25.51		3.0 m	30.91	29.94		3.0 m	24.21	20.28		3.0 m	21.84	20.28		3.0 m	25.17	20.28		3.0 m	38.61	29.94		3.0 m	23.44	25.51
	MYB3	TIP41			MYB10	TIP41			MYB14	TIP41			MYB22	TIP41			MYB26	TIP41			MYB29	TIP41			MYB33	TIP41			MYB37	TIP41			MYB40	TIP41			MYB50	TIP41			MYB64	TIP41			MYB74	TIP41
0.2 m	32.08	23.1		0.2 m	31.92	28.01		0.2 m	31.22	23.1		0.2 m	22.06	21.85		0.2 m	24.92	21.85		0.2 m	36.82	21.85		0.2 m	37.56	23.1		0.2 m	31.04	28.01		0.2 m	19.87	28.01		0.2 m	31.24	28.01		0.2 m	38.09	23.46		0.2 m	25.41	21.85
0.2 m	32.16	23.26		0.2 m	32.27	28.17		0.2 m	31.6	23.26		0.2 m	22.3	22.14		0.2 m	24.72	22.14		0.2 m	37.56	22.14		0.2 m	37.86	23.26		0.2 m	31.06	28.17		0.2 m	19.91	28.17		0.2 m	31.25	28.17		0.2 m	38.41	23.81		0.2 m	25.45	22.14
0.2 m	32.2	23.47		0.2 m	32.72	29.22		0.2 m	31.91	23.47		0.2 m	22.67	22.21		0.2 m	24.81	22.21		0.2 m	37.68	22.21		0.2 m	37.99	23.47		0.2 m	31.55	29.22		0.2 m	20.23	29.22		0.2 m	31.8	29.22		0.2 m	38.41	24.18		0.2 m	25.49	22.21
1.0 m	27.06	25.17		1.0 m	26.43	27.42		1.0 m	23.04	25.17		1.0 m	22.44	22.39		1.0 m	22.44	22.39		1.0 m	29.7	22.39		1.0 m	30.33	25.17		1.0 m	22.08	27.42		1.0 m	22.34	27.42		1.0 m	25.95	27.42		1.0 m	38.06	27.09		1.0 m	22.32	22.39
1.0 m	27.4	25.25		1.0 m	27.5	28.3		1.0 m	23.04	25.25		1.0 m	22.64	22.49		1.0 m	22.56	22.49		1.0 m	29.98	22.49		1.0 m	30.5	25.25		1.0 m	22.12	28.3		1.0 m	22.45	28.3		1.0 m	26.09	28.3		1.0 m	38.14	27.1		1.0 m	22.38	22.49
1.0 m	27.81	25.64		1.0 m	27.62	28.47		1.0 m	23.4	25.64		1.0 m	22.99	22.76		1.0 m	22.7	22.76		1.0 m	30.08	22.76		1.0 m	31.02	25.64		1.0 m	22.16	28.47		1.0 m	22.54	28.47		1.0 m	26.13	28.47		1.0 m	38.54	28.14		1.0 m	22.52	22.76
3.0 m	26.27	25.09		3.0 m	25.38	28.32		3.0 m	22.09	25.09		3.0 m	21.24	24.4		3.0 m	21.84	24.4		3.0 m	29.26	24.4		3.0 m	29.77	25.09		3.0 m	21.43	28.32		3.0 m	22.77	28.32		3.0 m	24.68	28.32		3.0 m	34.12	25.89		3.0 m	21.1	24.4
3.0 m	26.56	25.25		3.0 m	25.52	28.43		3.0 m	22.1	25.25		3.0 m	21.76	24.41		3.0 m	21.95	24.41		3.0 m	29.85	24.41		3.0 m	30.08	25.25		3.0 m	21.63	28.43		3.0 m	22.83	28.43		3.0 m	25.02	28.43		3.0 m	34.5	26.07		3.0 m	21.27	24.41
3.0 m	26.83	25.52		3.0 m	25.86	28.73		3.0 m	22.33	25.52		3.0 m	22.09	24.91		3.0 m	21.97	24.91		3.0 m	29.97	24.91		3.0 m	30.61	25.52		3.0 m	21.76	28.73		3.0 m	22.94	28.73		3.0 m	25.12	28.73		3.0 m	34.59	26.29		3.0 m	21.39	24.91
6.0 m	29.5	27.13		6.0 m	28.57	27.83		6.0 m	24.21	27.13		6.0 m	21.48	24.34		6.0 m	20.74	24.34		6.0 m	31.45	24.34		6.0 m	30.38	27.13		6.0 m	24.84	27.83		6.0 m	23.07	27.83		6.0 m	24.16	27.83		6.0 m	35.85	25.73		6.0 m	22.43	24.34
6.0 m	29.53	27.27		6.0 m	28.73	28.37		6.0 m	24.31	27.27		6.0 m	21.48	24.6		6.0 m	20.92	24.6		6.0 m	31.66	24.6		6.0 m	30.81	27.27		6.0 m	24.89	28.37		6.0 m	23.33	28.37		6.0 m	25.01	28.37		6.0 m	35.85	25.9		6.0 m	23.05	24.6
3.0 m	29.76	27.37		3.0 m	28.79	28.48		3.0 m	24.53	27.37		3.0 m	21.6	24.69		3.0 m	20.96	24.69		3.0 m	32.13	24.69		3.0 m	30.94	27.37		3.0 m	25.03	28.48		3.0 m	23.68	28.48		3.0 m	25.05	28.48		3.0 m	37.22	26.44		3.0 m	23.05	24.69
	MYB3	TIP41			MYB10	TIP41			MYB14	TIP41			MYB22	TIP41			MYB26	TIP41			MYB29	TIP41			MYB33	TIP41			MYB37	TIP41			MYB40	TIP41			MYB50	TIP41			MYB64	TIP41			MYB74	TIP41
0.2 m	31.81	25.09		0.2 m	31.77	24.95		0.2 m	31.02	25.09		0.2 m	25	26.99		0.2 m	25.4	23.51		0.2 m	38.12	23.51		0.2 m	38.08	25.09		0.2 m	30.82	24.95		0.2 m	18.38	24.95		0.2 m	31.59	24.95		0.2 m	38.37	25.09		0.2 m	34.48	23.51
0.2 m	32.12	25.46		0.2 m	32.13	25.46		0.2 m	31.07	25.46		0.2 m	25.3	27.33		0.2 m	25.53	23.67		0.2 m	38.28	23.67		0.2 m	38.16	25.46		0.2 m	31.13	25.46		0.2 m	18.65	25.46		0.2 m	31.75	25.46		0.2 m	38.72	25.46		0.2 m	34.48	23.67
0.2 m	32.51	25.59		0.2 m	32.3	25.61		0.2 m	31.38	25.59		0.2 m	25.48	27.54		0.2 m	25.68	23.78		0.2 m	38.49	23.78		0.2 m	38.16	25.59		0.2 m	31.27	25.61		0.2 m	18.84	25.61		0.2 m	31.86	25.61		0.2 m	38.87	25.59		0.2 m	34.66	23.78
1.0 m	28.48	28.81		1.0 m	25.24	22.86		1.0 m	24.43	28.81		1.0 m	24.65	26.81		1.0 m	25.21	26.51		1.0 m	33.2	26.51		1.0 m	32.23	28.81		1.0 m	20.23	22.86		1.0 m	18.99	22.86		1.0 m	25.02	22.86		1.0 m	37.31	28.81		1.0 m	33.23	26.51
1.0 m	28.57	28.87		1.0 m	25.35	23.13		1.0 m	24.61	28.87		1.0 m	24.9	27.27		1.0 m	25.22	26.67		1.0 m	33.25	26.67		1.0 m	32.38	28.87		1.0 m	20.65	23.13		1.0 m	19.32	23.13		1.0 m	25.06	23.13		1.0 m	37.79	28.87		1.0 m	33.48	26.67
1.0 m	29.34	28.96		1.0 m	25.59	23.14		1.0 m	24.84	28.96		1.0 m	24.94	27.62		1.0 m	25.25	27.14		1.0 m	33.66	27.14		1.0 m	32.48	28.96		1.0 m	20.74	23.14		1.0 m	19.49	23.14		1.0 m	25.16	23.14		1.0 m	37.89	28.96		1.0 m	33.38	27.14
3.0 m	27.35	28.03		3.0 m	24.62	24.64		3.0 m	22.17	28.03		3.0 m	22.43	28.21		3.0 m	22.92	26.31		3.0 m	30.17	26.31		3.0 m	30.72	28.03		3.0 m	20.93	24.64		3.0 m	20.97	24.64		3.0 m	24.03	24.64		3.0 m	35.22	28.03		3.0 m	30.72	26.31
3.0 m	27.44	28.22		3.0 m	25.19	24.97		3.0 m	22.45	28.22		3.0 m	23.08	28.47		3.0 m	23.13	26.39		3.0 m	30.4	26.39		3.0 m	30.87	28.22		3.0 m	21.04	24.97		3.0 m	21.24	24.97		3.0 m	24.2	24.97		3.0 m	35.52	28.22		3.0 m	30.87	26.39
3.0 m	27.52	28.4		3.0 m	25.46	25.1		3.0 m	22.58	28.4		3.0 m	23.23	28.76		3.0 m	23.27	26.79		3.0 m	30.56	26.79		3.0 m	30.94	28.4		3.0 m	21.25	25.1		3.0 m	21.24	25.1		3.0 m	24.26	25.1		3.0 m	35.51	28.4		3.0 m	30.94	26.79
6.0 m	29.82	29.02		6.0 m	29.38	26.95		6.0 m	23.94	29.02		6.0 m	23.03	28.31		6.0 m	23.46	27.58		6.0 m	34.17	27.58		6.0 m	31.24	29.02		6.0 m	26.13	26.95		6.0 m	23.07	26.95		6.0 m	26.42	26.95		6.0 m	38.17	29.02		6.0 m	33.31	27.58
6.0 m	29.38	29.12		6.0 m	29.53	27.02		6.0 m	24.16	29.12		6.0 m	23.36	28.38		6.0 m	23.53	27.72		6.0 m	34.28	27.72		6.0 m	31.31	29.12		6.0 m	26.45	27.02		6.0 m	24.07	27.02		6.0 m	26.49	27.02		6.0 m	38.27	29.12		6.0 m	33.24	27.72
3.0 m	29.46	29.17		3.0 m	29.95	27.02		3.0 m	24.4	29.17		3.0 m	23.91	29.28		3.0 m	23.7	27.75		3.0 m	34.69	27.75		3.0 m	31.69	29.17		3.0 m	26.7	27.02		3.0 m	24.08	27.02		3.0 m	26.49	27.02		3.0 m	38.37	29.17		3.0 m	33.69	27.75

## Sheet: NTB
MYB3				MYB10				MYB14				MYB22				MYB26				MYB29				MYB33				MYB37				MYB40				MYB50				MYB64				MYB74
	MYB3	NTB			MYB10	NTB			MYB14	NTB			MYB22	NTB			MYB26	NTB			MYB29	NTB			MYB33	NTB			MYB37	NTB			MYB40	NTB			MYB50	NTB			MYB64	NTB			MYB74	NTB
0.2 m	30.61	25.14		0.2 m	32.95	26.65		0.2 m	30.11	25.14		0.2 m	20.34	23.71		0.2 m	25.08	23.71		0.2 m	36.01	23.71		0.2 m	35.74	25.14		0.2 m	31.23	26.65		0.2 m	18.67	26.65		0.2 m	32.95	26.65		0.2 m	37.51	25.14		0.2 m	23.55	23.71
0.2 m	30.84	25.14		0.2 m	33.13	26.67		0.2 m	30.36	25.14		0.2 m	21.21	23.84		0.2 m	25.15	23.84		0.2 m	36.32	23.84		0.2 m	35.81	25.14		0.2 m	31.35	26.67		0.2 m	18.83	26.67		0.2 m	33.13	26.67		0.2 m	37.6	25.14		0.2 m	23.57	23.84
0.2 m	31.03	25.36		0.2 m	33.24	26.69		0.2 m	30.7	25.36		0.2 m	21.36	24		0.2 m	25.16	24		0.2 m	36.42	24		0.2 m	35.93	25.36		0.2 m	31.5	26.69		0.2 m	19.33	26.69		0.2 m	33.56	26.69		0.2 m	37.8	25.36		0.2 m	23.68	24
1.0 m	29.07	29.45		1.0 m	25.93	25.02		1.0 m	25.66	29.45		1.0 m	22.36	24.78		1.0 m	23.07	24.78		1.0 m	29.69	24.78		1.0 m	31.5	29.45		1.0 m	20.91	25.02		1.0 m	20.51	25.02		1.0 m	26.15	25.02		1.0 m	39.21	29.45		1.0 m	21.16	24.78
1.0 m	29.34	29.67		1.0 m	26.23	25.12		1.0 m	25.86	29.67		1.0 m	22.64	24.87		1.0 m	23.18	24.87		1.0 m	29.76	24.87		1.0 m	32.07	29.67		1.0 m	20.95	25.12		1.0 m	20.85	25.12		1.0 m	26.26	25.12		1.0 m	39.23	29.67		1.0 m	21.18	24.87
1.0 m	29.48	29.82		1.0 m	26.57	25.23		1.0 m	26.12	29.82		1.0 m	22.8	24.07		1.0 m	23.35	24.07		1.0 m	29.77	24.07		1.0 m	32.55	29.82		1.0 m	21.2	25.23		1.0 m	20.91	25.23		1.0 m	26.93	25.23		1.0 m	39.35	29.82		1.0 m	21.32	24.07
3.0 m	28.67	30.26		3.0 m	25.73	27.27		3.0 m	24.09	30.26		3.0 m	21.32	27.94		3.0 m	23.98	27.94		3.0 m	30.09	27.94		3.0 m	31.34	30.26		3.0 m	20.92	27.27		3.0 m	21.81	27.27		3.0 m	25.09	27.27		3.0 m	36.53	30.26		3.0 m	21.16	27.94
3.0 m	28.74	30.51		3.0 m	25.83	27.31		3.0 m	24.1	30.51		3.0 m	21.46	27.95		3.0 m	24.13	27.95		3.0 m	30.4	27.95		3.0 m	31.38	30.51		3.0 m	20.92	27.31		3.0 m	22.03	27.31		3.0 m	25.16	27.31		3.0 m	36.55	30.51		3.0 m	21.18	27.95
3.0 m	28.78	30.75		3.0 m	26.27	27.79		3.0 m	24.52	30.75		3.0 m	21.75	28.39		3.0 m	24.28	28.39		3.0 m	30.52	28.39		3.0 m	31.83	30.75		3.0 m	21.1	27.79		3.0 m	22.08	27.79		3.0 m	25.47	27.79		3.0 m	36.76	30.75		3.0 m	21.32	28.39
6.0 m	30.13	30.62		6.0 m	27.86	26.97		6.0 m	24.93	30.62		6.0 m	21.11	27.31		6.0 m	23.26	27.31		6.0 m	32.62	27.31		6.0 m	30.37	30.62		6.0 m	24.1	26.97		6.0 m	21.24	26.97		6.0 m	24.86	26.97		6.0 m	38.1	30.62		6.0 m	22.38	27.31
6.0 m	30.47	30.77		6.0 m	27.89	27.17		6.0 m	25.02	30.77		6.0 m	21.22	27.59		6.0 m	23.32	27.59		6.0 m	32.94	27.59		6.0 m	30.47	30.77		6.0 m	24.21	27.17		6.0 m	21.34	27.17		6.0 m	24.97	27.17		6.0 m	38.55	30.77		6.0 m	22.43	27.59
3.0 m	30.5	30.78		3.0 m	28.34	27.17		3.0 m	25.31	30.78		3.0 m	21.41	28.01		3.0 m	23.44	28.01		3.0 m	33.07	28.01		3.0 m	30.91	30.78		3.0 m	24.21	27.17		3.0 m	21.84	27.17		3.0 m	25.17	27.17		3.0 m	38.61	30.78		3.0 m	23.44	28.01
	MYB3	NTB			MYB10	NTB			MYB14	NTB			MYB22	NTB			MYB26	NTB			MYB29	NTB			MYB33	NTB			MYB37	NTB			MYB40	NTB			MYB50	NTB			MYB64	NTB			MYB74	NTB
0.2 m	32.08	26.84		0.2 m	31.92	27.47		0.2 m	31.22	26.84		0.2 m	22.06	27.17		0.2 m	24.92	27.17		0.2 m	36.82	27.17		0.2 m	37.56	26.84		0.2 m	31.04	27.47		0.2 m	19.87	27.47		0.2 m	31.24	27.47		0.2 m	38.09	27.41		0.2 m	25.41	27.17
0.2 m	32.16	27.25		0.2 m	32.27	27.66		0.2 m	31.6	27.25		0.2 m	22.3	27.51		0.2 m	24.72	27.51		0.2 m	37.56	27.51		0.2 m	37.86	27.25		0.2 m	31.06	27.66		0.2 m	19.91	27.66		0.2 m	31.25	27.66		0.2 m	38.41	27.51		0.2 m	25.45	27.51
0.2 m	32.2	27.26		0.2 m	32.72	27.8		0.2 m	31.91	27.26		0.2 m	22.67	27.64		0.2 m	24.81	27.64		0.2 m	37.68	27.64		0.2 m	37.99	27.26		0.2 m	31.55	27.8		0.2 m	20.23	27.8		0.2 m	31.8	27.8		0.2 m	38.41	27.73		0.2 m	25.49	27.64
1.0 m	27.06	27.26		1.0 m	26.43	27.09		1.0 m	23.04	27.26		1.0 m	22.44	26.21		1.0 m	22.44	26.21		1.0 m	29.7	26.21		1.0 m	30.33	27.26		1.0 m	22.08	27.09		1.0 m	22.34	27.09		1.0 m	25.95	27.09		1.0 m	38.06	29.36		1.0 m	22.32	26.21
1.0 m	27.4	27.35		1.0 m	27.5	27.12		1.0 m	23.04	27.35		1.0 m	22.64	26.82		1.0 m	22.56	26.82		1.0 m	29.98	26.82		1.0 m	30.5	27.35		1.0 m	22.12	27.12		1.0 m	22.45	27.12		1.0 m	26.09	27.12		1.0 m	38.14	29.84		1.0 m	22.38	26.82
1.0 m	27.81	28.17		1.0 m	27.62	27.48		1.0 m	23.4	28.17		1.0 m	22.99	27.16		1.0 m	22.7	27.16		1.0 m	30.08	27.16		1.0 m	31.02	28.17		1.0 m	22.16	27.48		1.0 m	22.54	27.48		1.0 m	26.13	27.48		1.0 m	38.54	29.89		1.0 m	22.52	27.16
3.0 m	26.27	29.19		3.0 m	25.38	29		3.0 m	22.09	29.19		3.0 m	21.24	29.51		3.0 m	21.84	29.51		3.0 m	29.26	29.51		3.0 m	29.77	29.19		3.0 m	21.43	29		3.0 m	22.77	29		3.0 m	24.68	29		3.0 m	34.12	29.59		3.0 m	21.1	29.51
3.0 m	26.56	29.25		3.0 m	25.52	29.24		3.0 m	22.1	29.25		3.0 m	21.76	29.74		3.0 m	21.95	29.74		3.0 m	29.85	29.74		3.0 m	30.08	29.25		3.0 m	21.63	29.24		3.0 m	22.83	29.24		3.0 m	25.02	29.24		3.0 m	34.5	30.04		3.0 m	21.27	29.74
3.0 m	26.83	29.27		3.0 m	25.86	29.27		3.0 m	22.33	29.27		3.0 m	22.09	29.72		3.0 m	21.97	29.72		3.0 m	29.97	29.72		3.0 m	30.61	29.27		3.0 m	21.76	29.27		3.0 m	22.94	29.27		3.0 m	25.12	29.27		3.0 m	34.59	30.07		3.0 m	21.39	29.72
6.0 m	29.5	30.1		6.0 m	28.57	28.68		6.0 m	24.21	30.1		6.0 m	21.48	28.85		6.0 m	20.74	28.85		6.0 m	31.45	28.85		6.0 m	30.38	30.1		6.0 m	24.84	28.68		6.0 m	23.07	28.68		6.0 m	24.16	28.68		6.0 m	35.85	29.65		6.0 m	22.43	28.85
6.0 m	29.53	30.22		6.0 m	28.73	28.92		6.0 m	24.31	30.22		6.0 m	21.48	28.94		6.0 m	20.92	28.94		6.0 m	31.66	28.94		6.0 m	30.81	30.22		6.0 m	24.89	28.92		6.0 m	23.33	28.92		6.0 m	25.01	28.92		6.0 m	35.85	29.65		6.0 m	23.05	28.94
3.0 m	29.76	30.26		3.0 m	28.79	29.4		3.0 m	24.53	30.26		3.0 m	21.6	29.04		3.0 m	20.96	29.04		3.0 m	32.13	29.04		3.0 m	30.94	30.26		3.0 m	25.03	29.4		3.0 m	23.68	29.4		3.0 m	25.05	29.4		3.0 m	37.22	29.75		3.0 m	23.05	29.04
	MYB3	NTB			MYB10	NTB			MYB14	NTB			MYB22	NTB			MYB26	NTB			MYB29	NTB			MYB33	NTB			MYB37	NTB			MYB40	NTB			MYB50	NTB			MYB64	NTB			MYB74	NTB
0.2 m	31.81	28.14		0.2 m	31.77	28.63		0.2 m	31.02	28.14		0.2 m	25	30.04		0.2 m	25.4	26.83		0.2 m	38.12	26.83		0.2 m	38.08	28.14		0.2 m	30.82	28.63		0.2 m	18.38	28.63		0.2 m	31.59	28.63		0.2 m	38.37	28.14		0.2 m	34.48	26.83
0.2 m	32.12	28.63		0.2 m	32.13	29.02		0.2 m	31.07	28.63		0.2 m	25.3	30.37		0.2 m	25.53	26.86		0.2 m	38.28	26.86		0.2 m	38.16	28.63		0.2 m	31.13	29.02		0.2 m	18.65	29.02		0.2 m	31.75	29.02		0.2 m	38.72	28.63		0.2 m	34.48	26.86
0.2 m	32.51	28.67		0.2 m	32.3	29.03		0.2 m	31.38	28.67		0.2 m	25.48	31.48		0.2 m	25.68	26.95		0.2 m	38.49	26.95		0.2 m	38.16	28.67		0.2 m	31.27	29.03		0.2 m	18.84	29.03		0.2 m	31.86	29.03		0.2 m	38.87	28.67		0.2 m	34.66	26.95
1.0 m	28.48	30.25		1.0 m	25.24	27.25		1.0 m	24.43	30.25		1.0 m	24.65	29.51		1.0 m	25.21	28.17		1.0 m	33.2	28.17		1.0 m	32.23	30.25		1.0 m	20.23	27.25		1.0 m	18.99	27.25		1.0 m	25.02	27.25		1.0 m	37.31	30.25		1.0 m	33.23	28.17
1.0 m	28.57	30.26		1.0 m	25.35	27.39		1.0 m	24.61	30.26		1.0 m	24.9	29.92		1.0 m	25.22	28.42		1.0 m	33.25	28.42		1.0 m	32.38	30.26		1.0 m	20.65	27.39		1.0 m	19.32	27.39		1.0 m	25.06	27.39		1.0 m	37.79	30.26		1.0 m	33.48	28.42
1.0 m	29.34	30.79		1.0 m	25.59	27.42		1.0 m	24.84	30.79		1.0 m	24.94	29.96		1.0 m	25.25	28.48		1.0 m	33.66	28.48		1.0 m	32.48	30.79		1.0 m	20.74	27.42		1.0 m	19.49	27.42		1.0 m	25.16	27.42		1.0 m	37.89	30.79		1.0 m	33.38	28.48
3.0 m	27.35	30.54		3.0 m	24.62	29.36		3.0 m	22.17	30.54		3.0 m	22.43	31.13		3.0 m	22.92	29.02		3.0 m	30.17	29.02		3.0 m	30.72	30.54		3.0 m	20.93	29.36		3.0 m	20.97	29.36		3.0 m	24.03	29.36		3.0 m	35.22	30.54		3.0 m	30.72	29.02
3.0 m	27.44	30.93		3.0 m	25.19	30.1		3.0 m	22.45	30.93		3.0 m	23.08	31.15		3.0 m	23.13	29.62		3.0 m	30.4	29.62		3.0 m	30.87	30.93		3.0 m	21.04	30.1		3.0 m	21.24	30.1		3.0 m	24.2	30.1		3.0 m	35.52	30.93		3.0 m	30.87	29.62
3.0 m	27.52	31.04		3.0 m	25.46	31.09		3.0 m	22.58	31.04		3.0 m	23.23	31.3		3.0 m	23.27	29.72		3.0 m	30.56	29.72		3.0 m	30.94	31.04		3.0 m	21.25	31.09		3.0 m	21.24	31.09		3.0 m	24.26	31.09		3.0 m	35.51	31.04		3.0 m	30.94	29.72
6.0 m	29.82	31.35		6.0 m	29.38	31.76		6.0 m	23.94	31.35		6.0 m	23.03	31.45		6.0 m	23.46	30.19		6.0 m	34.17	30.19		6.0 m	31.24	31.35		6.0 m	26.13	31.76		6.0 m	23.07	31.76		6.0 m	26.42	31.76		6.0 m	38.17	31.35		6.0 m	33.31	30.19
6.0 m	29.38	31.96		6.0 m	29.53	31.79		6.0 m	24.16	31.96		6.0 m	23.36	31.79		6.0 m	23.53	30.2		6.0 m	34.28	30.2		6.0 m	31.31	31.96		6.0 m	26.45	31.79		6.0 m	24.07	31.79		6.0 m	26.49	31.79		6.0 m	38.27	31.96		6.0 m	33.24	30.2
3.0 m	29.46	32.19		3.0 m	29.95	31.82		3.0 m	24.4	32.19		3.0 m	23.91	31.97		3.0 m	23.7	30.24		3.0 m	34.69	30.24		3.0 m	31.69	32.19		3.0 m	26.7	31.82		3.0 m	24.08	31.82		3.0 m	26.49	31.82		3.0 m	38.37	32.19		3.0 m	33.69	30.24
